# Supplementary material for: Mendelian randomization demonstrates a causal link between peripheral circulating acylcarnitines and intracranial aneurysms
Source: Neurotherapeutics. 2024 Aug 3;21(5):e00428. doi: 10.1016/j.neurot.2024.e00428 (PMC11579879; doi:10.1016/j.neurot.2024.e00428)
Supplement: Multimedia component 1 [file mmc1.xlsx]

## Sheet: Content
Content
Table S1. Data sources of exposures, mediators and outcomes.
Table S2. Associations between blood metabolites and intracranial aneurysms
Table S3. Associations between plasma proteins and intracranial aneurysms
Table S4. Validating the association between blood metabolites and intracranial aneurysms (ruptured intracranial aneurysms)
Table S5. Two-step Mendelian randomization
Table S6. Sensitivity analyses for the associations between hypertension and intracranial aneurysms (ruptured intracranial aneurysms)
Table S7. MR mediation results for Palmitoylcarnitine targets on IAs via hypertension
Table S8. MR-Steiger directionality test and F-statistic values
Table S9. Used instrumental variables for the exposures and their associations with outcomes

## Sheet: Table S1
Table S1. Data sources of exposures, mediators and outcomes.
Exposures	Study ID	PMID	OpenGWAS/GWAS catalog ID	Sample size
Blood metabolites	Shin et al. 2014	24816252	-	7824
Plasma proteins	Sun et al. 2018	29875488	-	3301
Mediators	Study ID	PMID	OpenGWAS/GWAS catalog ID	Cases	Controls	Sample size
Hypertension	FinnGen	-	finngen_R9_I9_HYPTENS	111581	265626	377207
Outcomes	Study ID	PMID	OpenGWAS/GWAS catalog ID	Cases	Controls	Sample size
The Bakker et al. GWAS cohort
Intracranial aneurysms	Bakker et al. 2020	33199917	-	7495	71934	79429
Ruptured intracranial aneurysms	Bakker et al. 2020	33199917	-	5425	71934	77359
The FinnGen cohort
Intracranial aneurysms	FinnGen	-	finngen_R9_I9_ANEURYSM	7924	342673	350597
Ruptured intracranial aneurysms	FinnGen	-	finngen_R9_I9_ANEURYSM	5342	342673	348105

## Sheet: Table S2
Table S2. Associations between blood metabolites and intracranial aneurysms
Metabolites	Outcome	Methods	nSNP	Beta	SE	P-value	het_IVW	het_MRegger	pleio_egger
tryptophan	Intracranial aneurysms (Bakker et al. GWAS cohort)	Inverse variance weighted	14	1.5202	1.2969	0.241124	0.455276	0.377865	0.882924
leucine	Intracranial aneurysms (Bakker et al. GWAS cohort)	Inverse variance weighted	8	6.11894	1.68651	0.000285444	0.512796	0.877658	0.0985707
cholesterol	Intracranial aneurysms (Bakker et al. GWAS cohort)	Inverse variance weighted	2	1.79999	1.4352	0.209779	0.86771	NA	NA
creatinine	Intracranial aneurysms (Bakker et al. GWAS cohort)	Wald ratio	1	-1.80769	4.09615	0.658985	NA	NA	NA
uridine	Intracranial aneurysms (Bakker et al. GWAS cohort)	Inverse variance weighted	2	-2.79761	2.70087	0.300286	0.185035	NA	NA
deoxycholate	Intracranial aneurysms (Bakker et al. GWAS cohort)	Wald ratio	1	-0.0438356	0.736986	0.95257	NA	NA	NA
margarate (17:0)	Intracranial aneurysms (Bakker et al. GWAS cohort)	Wald ratio	1	-0.010274	0.958904	0.991451	NA	NA	NA
inosine	Intracranial aneurysms (Bakker et al. GWAS cohort)	Wald ratio	1	0.18806	0.373134	0.614261	NA	NA	NA
tyrosine	Intracranial aneurysms (Bakker et al. GWAS cohort)	Inverse variance weighted	2	-0.871737	1.61238	0.588747	0.362144	NA	NA
palmitate (16:0)	Intracranial aneurysms (Bakker et al. GWAS cohort)	Wald ratio	1	-0.0198676	1.8543	0.991451	NA	NA	NA
nonadecanoate (19:0)	Intracranial aneurysms (Bakker et al. GWAS cohort)	Wald ratio	1	-0.0164835	1.53846	0.991451	NA	NA	NA
stearate (18:0)	Intracranial aneurysms (Bakker et al. GWAS cohort)	Inverse variance weighted	2	0.60309	1.16062	0.603322	0.29096	NA	NA
pentadecanoate (15:0)	Intracranial aneurysms (Bakker et al. GWAS cohort)	Wald ratio	1	-2.61268	1.77465	0.140961	NA	NA	NA
pipecolate	Intracranial aneurysms (Bakker et al. GWAS cohort)	Wald ratio	1	-0.419048	0.974603	0.667219	NA	NA	NA
4-acetamidobutanoate	Intracranial aneurysms (Bakker et al. GWAS cohort)	Inverse variance weighted	2	-0.529708	2.31038	0.818657	0.172671	NA	NA
citrate	Intracranial aneurysms (Bakker et al. GWAS cohort)	Inverse variance weighted	5	3.73636	1.05903	0.000418541	0.449563	0.298897	0.915642
N-acetylalanine	Intracranial aneurysms (Bakker et al. GWAS cohort)	Wald ratio	1	4.35052	3.45361	0.207777	NA	NA	NA
urate	Intracranial aneurysms (Bakker et al. GWAS cohort)	Wald ratio	1	-3.65347	2.59406	0.159014	NA	NA	NA
M01642	Intracranial aneurysms (Bakker et al. GWAS cohort)	Inverse variance weighted	2	2.04367	2.00439	0.307919	0.283463	NA	NA
heptanoate (7:0)	Intracranial aneurysms (Bakker et al. GWAS cohort)	Inverse variance weighted	2	1.39874	1.81603	0.441172	0.57123	NA	NA
laurate (12:0)	Intracranial aneurysms (Bakker et al. GWAS cohort)	Inverse variance weighted	2	2.28068	1.96449	0.245662	0.582223	NA	NA
valine	Intracranial aneurysms (Bakker et al. GWAS cohort)	Wald ratio	1	-1.63636	4.04545	0.685849	NA	NA	NA
cortisone	Intracranial aneurysms (Bakker et al. GWAS cohort)	Wald ratio	1	1.51515	2.32323	0.514289	NA	NA	NA
proline	Intracranial aneurysms (Bakker et al. GWAS cohort)	Wald ratio	1	-2.18557	2.7732	0.430636	NA	NA	NA
citrulline	Intracranial aneurysms (Bakker et al. GWAS cohort)	Inverse variance weighted	4	0.670531	1.22893	0.585327	0.606899	0.518927	0.543984
biliverdin	Intracranial aneurysms (Bakker et al. GWAS cohort)	Inverse variance weighted	2	0.363433	0.670289	0.587678	0.551761	NA	NA
gamma-glutamylglutamine	Intracranial aneurysms (Bakker et al. GWAS cohort)	Inverse variance weighted	3	-2.11996	1.05069	0.0436238	0.374031	0.859189	0.39677
gamma-glutamyltyrosine	Intracranial aneurysms (Bakker et al. GWAS cohort)	Inverse variance weighted	4	-0.222536	1.36494	0.870489	0.346886	0.194541	0.902825
betaine	Intracranial aneurysms (Bakker et al. GWAS cohort)	Inverse variance weighted	2	-2.25224	1.11882	0.0441093	0.876523	NA	NA
pelargonate (9:0)	Intracranial aneurysms (Bakker et al. GWAS cohort)	Wald ratio	1	-0.31	2.77	0.910892	NA	NA	NA
beta-hydroxyisovalerate	Intracranial aneurysms (Bakker et al. GWAS cohort)	Wald ratio	1	0.840206	1.76804	0.634631	NA	NA	NA
X-03094	Intracranial aneurysms (Bakker et al. GWAS cohort)	Inverse variance weighted	3	1.3879	1.30887	0.288971	0.222759	0.588411	0.347495
kynurenine	Intracranial aneurysms (Bakker et al. GWAS cohort)	Wald ratio	1	-0.102041	2.7449	0.970346	NA	NA	NA
acetylphosphate	Intracranial aneurysms (Bakker et al. GWAS cohort)	Inverse variance weighted	2	1.57878	2.06376	0.44427	0.925945	NA	NA
carnitine	Intracranial aneurysms (Bakker et al. GWAS cohort)	Inverse variance weighted	12	3.07215	1.82055	0.0915107	0.055728	0.039245	0.735473
N1-methyladenosine	Intracranial aneurysms (Bakker et al. GWAS cohort)	Wald ratio	1	2.85915	4.4507	0.52061	NA	NA	NA
3-methyl-2-oxovalerate	Intracranial aneurysms (Bakker et al. GWAS cohort)	Inverse variance weighted	2	0.198912	4.97279	0.968093	0.00449588	NA	NA
3-phenylpropionate (hydrocinnamate)	Intracranial aneurysms (Bakker et al. GWAS cohort)	Wald ratio	1	-0.423387	1.02823	0.680512	NA	NA	NA
X-04499	Intracranial aneurysms (Bakker et al. GWAS cohort)	Wald ratio	1	0.812785	1.42466	0.56833	NA	NA	NA
X-18601	Intracranial aneurysms (Bakker et al. GWAS cohort)	Inverse variance weighted	3	0.0965853	0.638814	0.879822	0.153057	0.198284	0.462267
indolelactate	Intracranial aneurysms (Bakker et al. GWAS cohort)	Wald ratio	1	1.63889	1.48889	0.271007	NA	NA	NA
eicosapentaenoate (EPA; 20:5n3)	Intracranial aneurysms (Bakker et al. GWAS cohort)	Wald ratio	1	-1.88272	0.780864	0.0159059	NA	NA	NA
myo-inositol	Intracranial aneurysms (Bakker et al. GWAS cohort)	Wald ratio	1	0.371429	1.91429	0.846153	NA	NA	NA
glucose	Intracranial aneurysms (Bakker et al. GWAS cohort)	Wald ratio	1	-0.232323	2.34343	0.921029	NA	NA	NA
1,5-anhydroglucitol (1,5-AG)	Intracranial aneurysms (Bakker et al. GWAS cohort)	Wald ratio	1	0.149573	1.47436	0.919194	NA	NA	NA
3-methyl-2-oxobutyrate	Intracranial aneurysms (Bakker et al. GWAS cohort)	Wald ratio	1	-1.46721	2.13115	0.491162	NA	NA	NA
X-08402	Intracranial aneurysms (Bakker et al. GWAS cohort)	Inverse variance weighted	2	-1.07775	1.21736	0.375986	0.207835	NA	NA
2-hydroxyisobutyrate	Intracranial aneurysms (Bakker et al. GWAS cohort)	Inverse variance weighted	2	1.13817	1.33466	0.393783	0.874582	NA	NA
4-methyl-2-oxopentanoate	Intracranial aneurysms (Bakker et al. GWAS cohort)	Inverse variance weighted	2	-1.48275	1.59264	0.351851	0.635245	NA	NA
phenyllactate (PLA)	Intracranial aneurysms (Bakker et al. GWAS cohort)	Wald ratio	1	2.72308	1.46154	0.0624401	NA	NA	NA
levulinate (4-oxovalerate)	Intracranial aneurysms (Bakker et al. GWAS cohort)	Inverse variance weighted	2	2.51039	5.37154	0.640249	0.000634922	NA	NA
palmitoylcarnitine	Intracranial aneurysms (Bakker et al. GWAS cohort)	Wald ratio	1	5.64851	1.19802	2.42e-06	NA	NA	NA
X-08988	Intracranial aneurysms (Bakker et al. GWAS cohort)	Inverse variance weighted	2	1.34184	0.811831	0.0983588	0.678269	NA	NA
X-10395	Intracranial aneurysms (Bakker et al. GWAS cohort)	Wald ratio	1	-2.24779	2.35398	0.339635	NA	NA	NA
X-10429	Intracranial aneurysms (Bakker et al. GWAS cohort)	Wald ratio	1	-2.04938	1.64815	0.213704	NA	NA	NA
X-10510	Intracranial aneurysms (Bakker et al. GWAS cohort)	Inverse variance weighted	2	-0.495011	1.39693	0.723071	0.452364	NA	NA
1-linoleoylglycerol (1-monolinolein)	Intracranial aneurysms (Bakker et al. GWAS cohort)	Wald ratio	1	0.193033	0.677794	0.7758	NA	NA	NA
indoleacetate	Intracranial aneurysms (Bakker et al. GWAS cohort)	Wald ratio	1	-0.940075	1.22472	0.442734	NA	NA	NA
N-acetylglycine	Intracranial aneurysms (Bakker et al. GWAS cohort)	Inverse variance weighted	3	0.40554	0.52553	0.440305	0.774938	0.476202	0.968862
bilirubin (Z,Z)	Intracranial aneurysms (Bakker et al. GWAS cohort)	Inverse variance weighted	3	0.310662	0.240737	0.19689	0.698589	0.752545	0.575872
creatine	Intracranial aneurysms (Bakker et al. GWAS cohort)	Wald ratio	1	1.05765	0.62306	0.0896005	NA	NA	NA
N-(2-furoyl)glycine	Intracranial aneurysms (Bakker et al. GWAS cohort)	Wald ratio	1	0.0635873	0.345531	0.853992	NA	NA	NA
androsterone sulfate	Intracranial aneurysms (Bakker et al. GWAS cohort)	Inverse variance weighted	3	-0.281003	0.321113	0.381524	0.34785	0.204602	0.675524
acetylcarnitine	Intracranial aneurysms (Bakker et al. GWAS cohort)	Inverse variance weighted	2	2.28876	3.13765	0.465727	0.00140108	NA	NA
serine	Intracranial aneurysms (Bakker et al. GWAS cohort)	Inverse variance weighted	3	1.11291	0.905156	0.218876	0.378102	0.969911	0.396117
hexanoylcarnitine	Intracranial aneurysms (Bakker et al. GWAS cohort)	Inverse variance weighted	4	-0.0751327	1.51248	0.960381	0.000286225	0.0434184	0.182614
glycine	Intracranial aneurysms (Bakker et al. GWAS cohort)	Inverse variance weighted	2	0.1918	0.826968	0.816591	0.947222	NA	NA
alanine	Intracranial aneurysms (Bakker et al. GWAS cohort)	Inverse variance weighted	2	2.92476	1.58079	0.0642865	0.335614	NA	NA
glycochenodeoxycholate	Intracranial aneurysms (Bakker et al. GWAS cohort)	Wald ratio	1	-0.820382	0.564331	0.146023	NA	NA	NA
2-aminobutyrate	Intracranial aneurysms (Bakker et al. GWAS cohort)	Inverse variance weighted	2	2.90627	1.58269	0.0663157	0.662399	NA	NA
scyllo-inositol	Intracranial aneurysms (Bakker et al. GWAS cohort)	Wald ratio	1	2.68282	1	0.00730044	NA	NA	NA
dodecanedioate	Intracranial aneurysms (Bakker et al. GWAS cohort)	Wald ratio	1	-0.122222	1.02222	0.904828	NA	NA	NA
indolepropionate	Intracranial aneurysms (Bakker et al. GWAS cohort)	Wald ratio	1	-0.376344	0.913978	0.680512	NA	NA	NA
butyrylcarnitine	Intracranial aneurysms (Bakker et al. GWAS cohort)	Inverse variance weighted	7	0.607169	0.624675	0.331063	0.000199651	0.00100739	0.289298
myristoleate (14:1n5)	Intracranial aneurysms (Bakker et al. GWAS cohort)	Wald ratio	1	1.03571	1.21875	0.395427	NA	NA	NA
dehydroisoandrosterone sulfate (DHEA-S)	Intracranial aneurysms (Bakker et al. GWAS cohort)	Inverse variance weighted	2	0.0487975	1.06801	0.963557	0.0521818	NA	NA
propionylcarnitine	Intracranial aneurysms (Bakker et al. GWAS cohort)	Inverse variance weighted	3	1.2587	2.66749	0.637022	0.000111433	0.00114153	0.552009
caprylate (8:0)	Intracranial aneurysms (Bakker et al. GWAS cohort)	Inverse variance weighted	2	2.11885	2.50888	0.398368	0.189655	NA	NA
docosapentaenoate (n3 DPA; 22:5n3)	Intracranial aneurysms (Bakker et al. GWAS cohort)	Wald ratio	1	-2.57384	1.06751	0.0159059	NA	NA	NA
X-11204	Intracranial aneurysms (Bakker et al. GWAS cohort)	Inverse variance weighted	2	1.64701	1.93014	0.393489	0.637274	NA	NA
X-02269	Intracranial aneurysms (Bakker et al. GWAS cohort)	Wald ratio	1	-0.0791075	0.574037	0.890391	NA	NA	NA
X-11247	Intracranial aneurysms (Bakker et al. GWAS cohort)	Wald ratio	1	0.156159	0.654704	0.811479	NA	NA	NA
X-11261	Intracranial aneurysms (Bakker et al. GWAS cohort)	Inverse variance weighted	2	-0.256914	0.659148	0.696709	0.650336	NA	NA
bilirubin (E,E)*	Intracranial aneurysms (Bakker et al. GWAS cohort)	Inverse variance weighted	2	-0.434761	0.480107	0.365174	0.342297	NA	NA
X-11315	Intracranial aneurysms (Bakker et al. GWAS cohort)	Inverse variance weighted	2	-0.563066	1.62008	0.728174	0.100801	NA	NA
X-11317	Intracranial aneurysms (Bakker et al. GWAS cohort)	Inverse variance weighted	2	1.11231	2.02772	0.583314	0.15403	NA	NA
X-11327	Intracranial aneurysms (Bakker et al. GWAS cohort)	Inverse variance weighted	2	-1.0156	2.33067	0.663014	0.184847	NA	NA
X-11334	Intracranial aneurysms (Bakker et al. GWAS cohort)	Wald ratio	1	-1.06468	1.52239	0.484336	NA	NA	NA
3-dehydrocarnitine*	Intracranial aneurysms (Bakker et al. GWAS cohort)	Inverse variance weighted	4	-0.664591	1.80083	0.712093	0.00909383	0.00979228	0.55396
pyroglutamine*	Intracranial aneurysms (Bakker et al. GWAS cohort)	Inverse variance weighted	3	-0.510443	0.989127	0.605817	0.0648076	0.129202	0.449269
X-11412	Intracranial aneurysms (Bakker et al. GWAS cohort)	Wald ratio	1	-1.30088	2.24779	0.562765	NA	NA	NA
X-11423	Intracranial aneurysms (Bakker et al. GWAS cohort)	Inverse variance weighted	2	0.117974	1.33043	0.929341	0.4824	NA	NA
X-09789	Intracranial aneurysms (Bakker et al. GWAS cohort)	Wald ratio	1	0.32459	0.872131	0.709758	NA	NA	NA
X-11440	Intracranial aneurysms (Bakker et al. GWAS cohort)	Inverse variance weighted	2	-0.160673	0.656146	0.806554	0.324214	NA	NA
X-11441	Intracranial aneurysms (Bakker et al. GWAS cohort)	Inverse variance weighted	2	-0.275797	0.621969	0.657458	0.771974	NA	NA
X-11442	Intracranial aneurysms (Bakker et al. GWAS cohort)	Inverse variance weighted	2	0.390688	0.699297	0.576375	0.562133	NA	NA
X-11444	Intracranial aneurysms (Bakker et al. GWAS cohort)	Wald ratio	1	-1.70169	1.38305	0.21855	NA	NA	NA
X-11445	Intracranial aneurysms (Bakker et al. GWAS cohort)	Inverse variance weighted	3	-0.386005	0.267859	0.149564	0.396226	0.211671	0.740215
X-11469	Intracranial aneurysms (Bakker et al. GWAS cohort)	Inverse variance weighted	2	0.30296	0.448791	0.49964	0.33316	NA	NA
X-11483	Intracranial aneurysms (Bakker et al. GWAS cohort)	Wald ratio	1	-0.898917	0.596871	0.132055	NA	NA	NA
X-11491	Intracranial aneurysms (Bakker et al. GWAS cohort)	Inverse variance weighted	3	-0.076291	0.380374	0.841036	0.913011	0.760714	0.815167
HWESASXX*	Intracranial aneurysms (Bakker et al. GWAS cohort)	Inverse variance weighted	2	-0.306419	1.2269	0.802781	0.0144793	NA	NA
X-11521	Intracranial aneurysms (Bakker et al. GWAS cohort)	Wald ratio	1	0.0380952	1.3619	0.977684	NA	NA	NA
X-11529	Intracranial aneurysms (Bakker et al. GWAS cohort)	Inverse variance weighted	2	0.141035	0.57202	0.805252	0.0603676	NA	NA
X-11530	Intracranial aneurysms (Bakker et al. GWAS cohort)	Inverse variance weighted	2	0.348958	0.61657	0.571416	0.566935	NA	NA
X-11538	Intracranial aneurysms (Bakker et al. GWAS cohort)	Inverse variance weighted	3	0.102858	0.400985	0.797555	0.919689	0.854483	0.776755
X-11550	Intracranial aneurysms (Bakker et al. GWAS cohort)	Wald ratio	1	-1.42708	2.66667	0.592542	NA	NA	NA
X-11593	Intracranial aneurysms (Bakker et al. GWAS cohort)	Inverse variance weighted	5	0.0495531	1.09711	0.963974	0.846989	0.913532	0.422227
ADSGEGDFXAEGGGVR*	Intracranial aneurysms (Bakker et al. GWAS cohort)	Wald ratio	1	0.028169	0.33662	0.933309	NA	NA	NA
X-11787	Intracranial aneurysms (Bakker et al. GWAS cohort)	Inverse variance weighted	2	0.508442	1.2594	0.686419	0.507298	NA	NA
X-11792	Intracranial aneurysms (Bakker et al. GWAS cohort)	Inverse variance weighted	3	-0.1605	0.292116	0.582704	0.0632969	0.0245007	0.813358
X-11793	Intracranial aneurysms (Bakker et al. GWAS cohort)	Inverse variance weighted	3	0.494413	0.431049	0.251382	0.577395	0.721424	0.50463
X-11799	Intracranial aneurysms (Bakker et al. GWAS cohort)	Wald ratio	1	0.640468	0.439799	0.145317	NA	NA	NA
X-11820	Intracranial aneurysms (Bakker et al. GWAS cohort)	Wald ratio	1	0.703704	0.896296	0.432381	NA	NA	NA
1-arachidonoylglycerophosphocholine*	Intracranial aneurysms (Bakker et al. GWAS cohort)	Inverse variance weighted	2	-1.47659	1.39009	0.288132	0.0592076	NA	NA
1-palmitoleoylglycerophosphocholine*	Intracranial aneurysms (Bakker et al. GWAS cohort)	Wald ratio	1	0.0109489	1.0219	0.991451	NA	NA	NA
X-11905	Intracranial aneurysms (Bakker et al. GWAS cohort)	Inverse variance weighted	2	0.344861	0.664127	0.603572	0.673925	NA	NA
X-12013	Intracranial aneurysms (Bakker et al. GWAS cohort)	Wald ratio	1	0.296205	0.166854	0.075859	NA	NA	NA
X-12038	Intracranial aneurysms (Bakker et al. GWAS cohort)	Wald ratio	1	-1.07031	2	0.592542	NA	NA	NA
X-12063	Intracranial aneurysms (Bakker et al. GWAS cohort)	Inverse variance weighted	5	-0.135058	0.298012	0.650407	0.409611	0.316732	0.583262
gamma-glutamylphenylalanine	Intracranial aneurysms (Bakker et al. GWAS cohort)	Inverse variance weighted	2	-1.83466	1.97318	0.352477	0.942489	NA	NA
isobutyrylcarnitine	Intracranial aneurysms (Bakker et al. GWAS cohort)	Inverse variance weighted	3	-0.138156	0.510138	0.786529	0.471794	0.915501	0.436827
palmitoleate (16:1n7)	Intracranial aneurysms (Bakker et al. GWAS cohort)	Wald ratio	1	0.00817439	0.762943	0.991451	NA	NA	NA
erythronate*	Intracranial aneurysms (Bakker et al. GWAS cohort)	Inverse variance weighted	2	2.88321	1.67321	0.0848595	0.793881	NA	NA
X-12092	Intracranial aneurysms (Bakker et al. GWAS cohort)	Inverse variance weighted	4	-0.181084	0.399424	0.650288	0.885639	0.753126	0.80417
X-12093	Intracranial aneurysms (Bakker et al. GWAS cohort)	Inverse variance weighted	2	-0.293829	0.494409	0.552309	0.653669	NA	NA
X-12100	Intracranial aneurysms (Bakker et al. GWAS cohort)	Wald ratio	1	-1.09434	2.53774	0.666303	NA	NA	NA
X-12188	Intracranial aneurysms (Bakker et al. GWAS cohort)	Wald ratio	1	0.0585526	0.141447	0.678908	NA	NA	NA
X-12244	Intracranial aneurysms (Bakker et al. GWAS cohort)	Wald ratio	1	-1.14778	1.04926	0.274	NA	NA	NA
ADpSGEGDFXAEGGGVR*	Intracranial aneurysms (Bakker et al. GWAS cohort)	Wald ratio	1	-0.254989	0.549889	0.642856	NA	NA	NA
1-eicosatrienoylglycerophosphocholine*	Intracranial aneurysms (Bakker et al. GWAS cohort)	Inverse variance weighted	2	1.95213	2.16594	0.367438	0.0151035	NA	NA
1-eicosadienoylglycerophosphocholine*	Intracranial aneurysms (Bakker et al. GWAS cohort)	Wald ratio	1	4.16495	1.27835	0.00112175	NA	NA	NA
X-12456	Intracranial aneurysms (Bakker et al. GWAS cohort)	Inverse variance weighted	2	-0.446139	0.800494	0.577302	0.203922	NA	NA
alpha-hydroxyisovalerate	Intracranial aneurysms (Bakker et al. GWAS cohort)	Inverse variance weighted	3	-0.236458	0.677425	0.727049	0.673413	0.37923	0.916045
decanoylcarnitine	Intracranial aneurysms (Bakker et al. GWAS cohort)	Inverse variance weighted	3	-0.262705	0.596748	0.659772	0.200307	0.327895	0.373773
5-dodecenoate (12:1n7)	Intracranial aneurysms (Bakker et al. GWAS cohort)	Wald ratio	1	0.00974026	0.909091	0.991451	NA	NA	NA
stearidonate (18:4n3)	Intracranial aneurysms (Bakker et al. GWAS cohort)	Wald ratio	1	-2.0132	0.834983	0.0159059	NA	NA	NA
epiandrosterone sulfate	Intracranial aneurysms (Bakker et al. GWAS cohort)	Inverse variance weighted	2	-0.119159	0.449603	0.790985	0.345374	NA	NA
X-12510	Intracranial aneurysms (Bakker et al. GWAS cohort)	Inverse variance weighted	2	-0.0815624	0.471694	0.862719	0.277746	NA	NA
X-12524	Intracranial aneurysms (Bakker et al. GWAS cohort)	Inverse variance weighted	2	0.788825	2.70525	0.7706	0.240215	NA	NA
bilirubin (E,Z or Z,E)*	Intracranial aneurysms (Bakker et al. GWAS cohort)	Wald ratio	1	-0.605556	0.713889	0.396299	NA	NA	NA
X-12556	Intracranial aneurysms (Bakker et al. GWAS cohort)	Inverse variance weighted	2	0.207361	1.2872	0.872019	0.742452	NA	NA
1-arachidonoylglycerophosphoinositol*	Intracranial aneurysms (Bakker et al. GWAS cohort)	Inverse variance weighted	2	-1.33664	1.4994	0.372686	0.0687897	NA	NA
X-12627	Intracranial aneurysms (Bakker et al. GWAS cohort)	Wald ratio	1	-1.02807	1.13684	0.365825	NA	NA	NA
X-12644	Intracranial aneurysms (Bakker et al. GWAS cohort)	Inverse variance weighted	3	0.628178	0.822515	0.445029	0.794247	0.529458	0.84074
asparagine	Intracranial aneurysms (Bakker et al. GWAS cohort)	Inverse variance weighted	2	0.21312	2.81035	0.939551	0.119454	NA	NA
X-12712	Intracranial aneurysms (Bakker et al. GWAS cohort)	Wald ratio	1	0.00580645	0.242581	0.980904	NA	NA	NA
X-12728	Intracranial aneurysms (Bakker et al. GWAS cohort)	Wald ratio	1	0.140243	0.0923155	0.12872	NA	NA	NA
isovalerylcarnitine	Intracranial aneurysms (Bakker et al. GWAS cohort)	Inverse variance weighted	2	-0.923056	1.01836	0.364716	0.81553	NA	NA
stearoylcarnitine	Intracranial aneurysms (Bakker et al. GWAS cohort)	Wald ratio	1	5.56585	1.18049	2.42e-06	NA	NA	NA
bradykinin, des-arg(9)	Intracranial aneurysms (Bakker et al. GWAS cohort)	Inverse variance weighted	2	0.0608714	0.224529	0.786309	0.476706	NA	NA
X-12798	Intracranial aneurysms (Bakker et al. GWAS cohort)	Wald ratio	1	0.971154	1.28846	0.451011	NA	NA	NA
X-12850	Intracranial aneurysms (Bakker et al. GWAS cohort)	Wald ratio	1	-0.761468	0.720183	0.290363	NA	NA	NA
X-12855	Intracranial aneurysms (Bakker et al. GWAS cohort)	Inverse variance weighted	2	0.148844	0.831724	0.857971	0.600557	NA	NA
X-12990	Intracranial aneurysms (Bakker et al. GWAS cohort)	Wald ratio	1	-1.62432	0.720508	0.0241705	NA	NA	NA
X-13215	Intracranial aneurysms (Bakker et al. GWAS cohort)	Inverse variance weighted	2	-0.220268	1.46959	0.880856	0.614144	NA	NA
pro-hydroxy-pro	Intracranial aneurysms (Bakker et al. GWAS cohort)	Wald ratio	1	-2.9781	1.53285	0.0520334	NA	NA	NA
N2,N2-dimethylguanosine	Intracranial aneurysms (Bakker et al. GWAS cohort)	Wald ratio	1	0.183486	2.16514	0.932464	NA	NA	NA
oleoylcarnitine	Intracranial aneurysms (Bakker et al. GWAS cohort)	Wald ratio	1	4.39487	1.26154	0.00049446	NA	NA	NA
1-arachidonoylglycerophosphoethanolamine*	Intracranial aneurysms (Bakker et al. GWAS cohort)	Inverse variance weighted	2	0.342726	0.943858	0.716521	0.808802	NA	NA
X-13429	Intracranial aneurysms (Bakker et al. GWAS cohort)	Inverse variance weighted	3	-0.128518	0.305935	0.674425	0.349509	0.551938	0.412197
X-13431	Intracranial aneurysms (Bakker et al. GWAS cohort)	Inverse variance weighted	2	0.20137	0.559289	0.718812	0.849867	NA	NA
X-13477	Intracranial aneurysms (Bakker et al. GWAS cohort)	Wald ratio	1	-0.217391	1.41063	0.877523	NA	NA	NA
2-stearoylglycerophosphocholine*	Intracranial aneurysms (Bakker et al. GWAS cohort)	Wald ratio	1	-0.460481	1.44674	0.750265	NA	NA	NA
2-linoleoylglycerophosphocholine*	Intracranial aneurysms (Bakker et al. GWAS cohort)	Wald ratio	1	1.4939	1.4939	0.317311	NA	NA	NA
X-13496	Intracranial aneurysms (Bakker et al. GWAS cohort)	Inverse variance weighted	2	4.07838	3.37485	0.226868	0.0867049	NA	NA
X-13548	Intracranial aneurysms (Bakker et al. GWAS cohort)	Inverse variance weighted	2	0.387286	1.95068	0.842623	0.278905	NA	NA
hydroxyisovaleroyl carnitine	Intracranial aneurysms (Bakker et al. GWAS cohort)	Inverse variance weighted	2	2.41283	3.069	0.431754	0.000874852	NA	NA
glutaroyl carnitine	Intracranial aneurysms (Bakker et al. GWAS cohort)	Inverse variance weighted	4	-0.699521	1.5856	0.65909	0.00542511	0.0017888	0.971113
X-13658	Intracranial aneurysms (Bakker et al. GWAS cohort)	Wald ratio	1	-0.0739857	0.415274	0.858597	NA	NA	NA
X-13671	Intracranial aneurysms (Bakker et al. GWAS cohort)	Wald ratio	1	4.44382	1.46629	0.00244027	NA	NA	NA
2-tetradecenoyl carnitine	Intracranial aneurysms (Bakker et al. GWAS cohort)	Wald ratio	1	4.476	0.972	4.13e-06	NA	NA	NA
X-13741	Intracranial aneurysms (Bakker et al. GWAS cohort)	Wald ratio	1	0.722741	0.538941	0.179907	NA	NA	NA
tetradecanedioate	Intracranial aneurysms (Bakker et al. GWAS cohort)	Inverse variance weighted	2	0.0324309	0.444444	0.94183	0.570027	NA	NA
2-hydroxypalmitate	Intracranial aneurysms (Bakker et al. GWAS cohort)	Wald ratio	1	1.24762	2.40952	0.604607	NA	NA	NA
hexadecanedioate	Intracranial aneurysms (Bakker et al. GWAS cohort)	Inverse variance weighted	2	0.300829	0.504818	0.551231	0.773943	NA	NA
dihomo-linolenate (20:3n3 or n6)	Intracranial aneurysms (Bakker et al. GWAS cohort)	Inverse variance weighted	2	0.88568	2.92249	0.761846	0.00761704	NA	NA
X-13859	Intracranial aneurysms (Bakker et al. GWAS cohort)	Inverse variance weighted	2	2.14369	1.66772	0.198652	0.806999	NA	NA
X-14086	Intracranial aneurysms (Bakker et al. GWAS cohort)	Wald ratio	1	-0.0746269	0.728358	0.918392	NA	NA	NA
X-14189	Intracranial aneurysms (Bakker et al. GWAS cohort)	Wald ratio	1	0.344902	0.618221	0.576916	NA	NA	NA
X-14208	Intracranial aneurysms (Bakker et al. GWAS cohort)	Wald ratio	1	-0.807393	0.648833	0.213361	NA	NA	NA
X-14304	Intracranial aneurysms (Bakker et al. GWAS cohort)	Wald ratio	1	0.355705	0.637584	0.576916	NA	NA	NA
X-14473	Intracranial aneurysms (Bakker et al. GWAS cohort)	Wald ratio	1	1.0894	0.94702	0.25	NA	NA	NA
X-14626	Intracranial aneurysms (Bakker et al. GWAS cohort)	Wald ratio	1	0.624113	1.01064	0.536876	NA	NA	NA
X-14662	Intracranial aneurysms (Bakker et al. GWAS cohort)	Wald ratio	1	0.0795918	0.577551	0.890391	NA	NA	NA
octadecanedioate	Intracranial aneurysms (Bakker et al. GWAS cohort)	Inverse variance weighted	2	0.0577419	0.834364	0.944827	0.626512	NA	NA
succinylcarnitine	Intracranial aneurysms (Bakker et al. GWAS cohort)	Inverse variance weighted	6	0.729567	1.41733	0.606729	0.0223533	0.0107839	0.960896
5alpha-androstan-3beta,17beta-diol disulfate	Intracranial aneurysms (Bakker et al. GWAS cohort)	Inverse variance weighted	2	0.395489	0.374334	0.290733	0.437956	NA	NA
4-androsten-3beta,17beta-diol disulfate 2*	Intracranial aneurysms (Bakker et al. GWAS cohort)	Wald ratio	1	0.108108	0.827703	0.896082	NA	NA	NA
palmitoyl sphingomyelin	Intracranial aneurysms (Bakker et al. GWAS cohort)	Inverse variance weighted	2	1.54819	1.49739	0.301171	0.563233	NA	NA
cis-4-decenoyl carnitine	Intracranial aneurysms (Bakker et al. GWAS cohort)	Inverse variance weighted	2	0.182836	0.931629	0.844411	0.255855	NA	NA

## Sheet: Table S3
Table S3. Associations between plasma proteins and intracranial aneurysms
Protein	Outcome	Method	nSNP	Beta	SE	P-value
[Pyruvate dehydrogenase (acetyl-transferring)] kinase isozyme 1, mitochondrial levels (PDK1.5227.60.3)	Intracranial aneurysms (Bakker et al. GWAS cohort)	Inverse variance weighted	2	0.165092	0.103137	0.109442
1-phosphatidylinositol 4,5-bisphosphate phosphodiesterase gamma-1 levels (PLCG1.4563.61.2)	Intracranial aneurysms (Bakker et al. GWAS cohort)	Inverse variance weighted	2	-0.0841073	0.111831	0.451996
14-3-3 protein sigma levels (SFN.4829.43.6)	Intracranial aneurysms (Bakker et al. GWAS cohort)	Wald ratio	1	0.0164875	0.153405	0.914411
2-phosphoxylose phosphatase 1 levels (ACPL2.6079.59.3)	Intracranial aneurysms (Bakker et al. GWAS cohort)	Wald ratio	1	0.465091	0.2116	0.0279513
2'-5'-oligoadenylate synthase 1 levels (OAS1.10361.25.3)	Intracranial aneurysms (Bakker et al. GWAS cohort)	Wald ratio	1	0.334507	0.191315	0.0803833
3-hydroxyanthranilate 3,4-dioxygenase levels (HAAO.5861.78.3)	Intracranial aneurysms (Bakker et al. GWAS cohort)	Inverse variance weighted	3	-0.14275	0.0745682	0.0555739
3-mercaptopyruvate sulfurtransferase levels (MPST.12686.15.3)	Intracranial aneurysms (Bakker et al. GWAS cohort)	Wald ratio	1	0.0902902	0.182014	0.61985
39S ribosomal protein L14, mitochondrial levels (MRPL14.8021.59.3)	Intracranial aneurysms (Bakker et al. GWAS cohort)	Wald ratio	1	0.0796131	0.194196	0.681834
39S ribosomal protein L33, mitochondrial levels (MRPL33.13453.2.3)	Intracranial aneurysms (Bakker et al. GWAS cohort)	Inverse variance weighted	2	-0.0268735	0.0917559	0.769613
40S ribosomal protein S3a levels (RPS3A.5484.63.3)	Intracranial aneurysms (Bakker et al. GWAS cohort)	Wald ratio	1	0.0755735	0.178812	0.672557
40S ribosomal protein S4, X isoform levels (RPS4X.9758.17.3)	Intracranial aneurysms (Bakker et al. GWAS cohort)	Wald ratio	1	0.0738299	0.174687	0.672557
40S ribosomal protein S7 levels (RPS7.3864.5.2)	Intracranial aneurysms (Bakker et al. GWAS cohort)	Wald ratio	1	0.0712015	0.168468	0.672557
40S ribosomal protein SA levels (RPSA.4957.1.2)	Intracranial aneurysms (Bakker et al. GWAS cohort)	Inverse variance weighted	2	-0.185922	0.0998076	0.0624895
5-formyltetrahydrofolate cyclo-ligase levels (MTHFS.14107.1.3)	Intracranial aneurysms (Bakker et al. GWAS cohort)	Inverse variance weighted	2	-0.0662267	0.0695718	0.341138
60S ribosomal protein L30 levels (RPL30.12478.15.3)	Intracranial aneurysms (Bakker et al. GWAS cohort)	Wald ratio	1	0.083958	0.198651	0.672557
72 kDa inositol polyphosphate 5-phosphatase levels (INPP5E.11370.20.3)	Intracranial aneurysms (Bakker et al. GWAS cohort)	Wald ratio	1	0.053407	0.187231	0.775456
A disintegrin and metalloproteinase with thrombospondin motifs 13 levels (ADAMTS13.3175.51.5)	Intracranial aneurysms (Bakker et al. GWAS cohort)	Inverse variance weighted	3	0.129947	0.125588	0.300804
A disintegrin and metalloproteinase with thrombospondin motifs 5 levels (ADAMTS5.3168.8.2)	Intracranial aneurysms (Bakker et al. GWAS cohort)	Inverse variance weighted	2	0.0354898	0.0745233	0.633914
A disintegrin and metalloproteinase with thrombospondin motifs 6 levels (ADAMTS6.6441.62.3)	Intracranial aneurysms (Bakker et al. GWAS cohort)	Inverse variance weighted	2	-0.00430485	0.0716492	0.95209
Abelson tyrosine-protein kinase 2 levels (ABL2.5261.13.3)	Intracranial aneurysms (Bakker et al. GWAS cohort)	Wald ratio	1	-0.0136494	0.188218	0.942189
Acetyl-CoA carboxylase 2 levels (ACACB.12900.29.3)	Intracranial aneurysms (Bakker et al. GWAS cohort)	Wald ratio	1	0.0639405	0.195539	0.743671
Acid sphingomyelinase-like phosphodiesterase 3a levels (SMPDL3A.14086.11.3)	Intracranial aneurysms (Bakker et al. GWAS cohort)	Inverse variance weighted	3	0.00701263	0.0444566	0.874661
Acidic leucine-rich nuclear phosphoprotein 32 family member B levels (ANP32B.4194.26.3)	Intracranial aneurysms (Bakker et al. GWAS cohort)	Wald ratio	1	0.0834927	0.144678	0.563877
Actin-related protein 2/3 complex subunit 3 levels (ARPC3.13573.5.3)	Intracranial aneurysms (Bakker et al. GWAS cohort)	Wald ratio	1	0.0626822	0.191691	0.743671
Activated Protein C levels (PROC.3758.63.3)	Intracranial aneurysms (Bakker et al. GWAS cohort)	Wald ratio	1	0.334814	0.1563	0.0321839
Activating signal cointegrator 1 complex subunit 1 levels (ASCC1.10647.18.3)	Intracranial aneurysms (Bakker et al. GWAS cohort)	Inverse variance weighted	2	-0.0697305	0.177618	0.694624
Acyl-CoA-binding domain-containing protein 7 levels (ACBD7.13563.259.3)	Intracranial aneurysms (Bakker et al. GWAS cohort)	Inverse variance weighted	2	0.0303918	0.150343	0.839799
Acylphosphatase-2 levels (ACYP2.12812.25.3)	Intracranial aneurysms (Bakker et al. GWAS cohort)	Inverse variance weighted	2	-0.0911031	0.0868262	0.29406
Adenosine deaminase CECR1 levels (CECR1.6077.63.3)	Intracranial aneurysms (Bakker et al. GWAS cohort)	Inverse variance weighted	2	0.0159181	0.144959	0.91256
Adenylyltransferase and sulfurtransferase MOCS3 levels (MOCS3.14229.5.3)	Intracranial aneurysms (Bakker et al. GWAS cohort)	Wald ratio	1	0.0822222	0.202222	0.684307
Adhesion G protein-coupled receptor F5 levels (ADGRF5.6409.57.3)	Intracranial aneurysms (Bakker et al. GWAS cohort)	Inverse variance weighted	6	0.0376199	0.0545864	0.490709
Adhesion G-protein coupled receptor F1 levels (ADGRF1.11243.90.3)	Intracranial aneurysms (Bakker et al. GWAS cohort)	Inverse variance weighted	2	-0.0460686	0.114117	0.686435
Adipocyte plasma membrane-associated protein levels (APMAP.10605.22.3)	Intracranial aneurysms (Bakker et al. GWAS cohort)	Inverse variance weighted	2	-0.0666412	0.137979	0.62911
ADP-ribose pyrophosphatase, mitochondrial levels (NUDT9.9482.110.3)	Intracranial aneurysms (Bakker et al. GWAS cohort)	Inverse variance weighted	3	-0.122664	0.159266	0.441192
ADP-ribosyl cyclase/cyclic ADP-ribose hydrolase 1 levels (CD38.11513.92.3)	Intracranial aneurysms (Bakker et al. GWAS cohort)	Inverse variance weighted	3	0.0365158	0.10141	0.718786
ADP-ribosyl cyclase/cyclic ADP-ribose hydrolase 2 levels (BST1.4535.50.2)	Intracranial aneurysms (Bakker et al. GWAS cohort)	Inverse variance weighted	4	-0.0314525	0.0439915	0.474629
ADP-ribosylation factor-like protein 1 levels (ARL1.12392.30.3)	Intracranial aneurysms (Bakker et al. GWAS cohort)	Inverse variance weighted	2	0.0682213	0.130958	0.602409
ADP-ribosylation factor-like protein 11 levels (ARL11.12433.8.3)	Intracranial aneurysms (Bakker et al. GWAS cohort)	Wald ratio	1	0.196481	0.193548	0.310034
ADP-ribosylation factor-like protein 3 levels (ARL3.12571.14.3)	Intracranial aneurysms (Bakker et al. GWAS cohort)	Inverse variance weighted	2	0.0243149	0.219455	0.911777
Adrenomedullin levels (ADM.14115.34.3)	Intracranial aneurysms (Bakker et al. GWAS cohort)	Inverse variance weighted	4	0.129875	0.0796622	0.103034
Adseverin levels (SCIN.12684.5.3)	Intracranial aneurysms (Bakker et al. GWAS cohort)	Inverse variance weighted	3	-0.175667	0.12548	0.161525
Advanced glycosylation end product-specific receptor, soluble levels (AGER.4125.52.2)	Intracranial aneurysms (Bakker et al. GWAS cohort)	Inverse variance weighted	4	-0.122343	0.0815028	0.133331
Agouti-related protein levels (AGRP.2813.11.2)	Intracranial aneurysms (Bakker et al. GWAS cohort)	Wald ratio	1	0.0795175	0.195224	0.683777
Agouti-signaling protein levels (ASIP.5676.54.3)	Intracranial aneurysms (Bakker et al. GWAS cohort)	Inverse variance weighted	3	-0.141473	0.107071	0.1864
Alcohol dehydrogenase [NADP(+)] levels (AKR1A1.4192.10.2)	Intracranial aneurysms (Bakker et al. GWAS cohort)	Inverse variance weighted	3	-0.0617894	0.0599817	0.302946
Alcohol dehydrogenase 1B levels (ADH1B.9834.62.3)	Intracranial aneurysms (Bakker et al. GWAS cohort)	Inverse variance weighted	3	-0.0932564	0.103758	0.368764
Aldo-keto reductase family 1 member C1 levels (AKR1C1.12618.50.3)	Intracranial aneurysms (Bakker et al. GWAS cohort)	Wald ratio	1	-0.067643	0.133543	0.612486
All-trans-retinol 13,14-reductase levels (RETSAT.8381.18.4)	Intracranial aneurysms (Bakker et al. GWAS cohort)	Wald ratio	1	0.0295448	0.159783	0.853303
Allergin-1 levels (MILR1.11173.29.3)	Intracranial aneurysms (Bakker et al. GWAS cohort)	Wald ratio	1	0.0155087	0.135856	0.909115
Allograft inflammatory factor 1 levels (AIF1.2849.49.1)	Intracranial aneurysms (Bakker et al. GWAS cohort)	Wald ratio	1	-0.0954075	0.085705	0.265619
Alpha-(1,3)-fucosyltransferase 10 levels (FUT10.7156.2.3)	Intracranial aneurysms (Bakker et al. GWAS cohort)	Inverse variance weighted	2	-0.000658666	0.125766	0.995821
Alpha-(1,3)-fucosyltransferase 5 levels (FUT5.4549.78.2)	Intracranial aneurysms (Bakker et al. GWAS cohort)	Inverse variance weighted	2	0.0536251	0.124971	0.667851
Alpha-(1,3)-fucosyltransferase 9 levels (FUT9.6991.24.3)	Intracranial aneurysms (Bakker et al. GWAS cohort)	Inverse variance weighted	2	-0.0576008	0.118315	0.62637
Alpha-(1,6)-fucosyltransferase levels (FUT8.8244.16.3)	Intracranial aneurysms (Bakker et al. GWAS cohort)	Inverse variance weighted	3	0.0456467	0.0519337	0.379432
Alpha-1,3-mannosyl-glycoprotein 4-beta-N-acetylglucosaminyltransferase B levels (MGAT4B.7141.21.3)	Intracranial aneurysms (Bakker et al. GWAS cohort)	Wald ratio	1	-0.079297	0.168881	0.638681
Alpha-1,6-mannosyl-glycoprotein 2-beta-N-acetylglucosaminyltransferase levels (MGAT2.6909.40.3)	Intracranial aneurysms (Bakker et al. GWAS cohort)	Inverse variance weighted	2	0.0850591	0.130294	0.51387
Alpha-2-HS-glycoprotein levels (AHSG.3581.53.3)	Intracranial aneurysms (Bakker et al. GWAS cohort)	Inverse variance weighted	2	-0.0421141	0.150889	0.780163
Alpha-amylase 1 levels (AMY1A.7918.114.3)	Intracranial aneurysms (Bakker et al. GWAS cohort)	Inverse variance weighted	2	-0.152654	0.139102	0.272457
alpha-Fetoprotein levels (AFP.5792.8.2)	Intracranial aneurysms (Bakker et al. GWAS cohort)	Wald ratio	1	0.2306	0.193997	0.234566
Alpha-L-iduronidase levels (IDUA.3169.70.2)	Intracranial aneurysms (Bakker et al. GWAS cohort)	Inverse variance weighted	4	0.0749497	0.0785139	0.339778
Alpha-N-acetylgalactosaminide alpha-2,6-sialyltransferase 1 levels (ST6GALNAC1.7867.154.3)	Intracranial aneurysms (Bakker et al. GWAS cohort)	Inverse variance weighted	3	-0.0275124	0.101943	0.787253
Alpha-N-acetylgalactosaminide alpha-2,6-sialyltransferase 2 levels (ST6GALNAC2.7823.22.3)	Intracranial aneurysms (Bakker et al. GWAS cohort)	Wald ratio	1	-0.180124	0.165839	0.277416
Alpha-synuclein levels (SNCA.8458.111.3)	Intracranial aneurysms (Bakker et al. GWAS cohort)	Wald ratio	1	-0.168035	0.151618	0.267741
Alpha-synuclein levels (SNCA.8458.16.3)	Intracranial aneurysms (Bakker et al. GWAS cohort)	Wald ratio	1	-0.170171	0.153545	0.267741
Alpha/beta hydrolase domain-containing protein 14A levels (ABHD14A.5715.4.3)	Intracranial aneurysms (Bakker et al. GWAS cohort)	Wald ratio	1	0.0838323	0.198353	0.672557
Amelogenin, X isoform levels (AMELX.8578.45.3)	Intracranial aneurysms (Bakker et al. GWAS cohort)	Wald ratio	1	-0.0496628	0.225015	0.825319
Amphoterin-induced protein 1 levels (AMIGO1.9979.13.3)	Intracranial aneurysms (Bakker et al. GWAS cohort)	Wald ratio	1	-0.0167638	0.155977	0.914411
Amyloid beta A4 precursor protein-binding family B member 2 levels (APBB2.12753.6.3)	Intracranial aneurysms (Bakker et al. GWAS cohort)	Inverse variance weighted	2	-0.146386	0.134143	0.275152
Amyloid beta A4 precursor protein-binding family B member 2 levels (APBB2.12761.12.3)	Intracranial aneurysms (Bakker et al. GWAS cohort)	Wald ratio	1	0.0437018	0.18105	0.809261
Amyloid-like protein 2 levels (APLP2.10627.87.3)	Intracranial aneurysms (Bakker et al. GWAS cohort)	Inverse variance weighted	2	0.258582	0.128317	0.0438864
Amyloid-like protein 2 levels (APLP2.7915.31.3)	Intracranial aneurysms (Bakker et al. GWAS cohort)	Wald ratio	1	0.0295715	0.158721	0.8522
Anaphase-promoting complex subunit 7 levels (ANAPC7.11690.47.3)	Intracranial aneurysms (Bakker et al. GWAS cohort)	Inverse variance weighted	3	0.07077	0.0410709	0.0848673
Angiopoietin-1 receptor, soluble levels (TEK.3773.15.4)	Intracranial aneurysms (Bakker et al. GWAS cohort)	Inverse variance weighted	2	-0.00513871	0.110713	0.96298
Angiopoietin-related protein 1 levels (ANGPTL1.9092.33.3)	Intracranial aneurysms (Bakker et al. GWAS cohort)	Inverse variance weighted	2	-0.109321	0.0981553	0.265386
Angiopoietin-related protein 1 levels (ANGPTL1.11142.11.3)	Intracranial aneurysms (Bakker et al. GWAS cohort)	Inverse variance weighted	2	0.00486408	0.120621	0.967834
Angiopoietin-related protein 4 levels (ANGPTL4.3796.79.2)	Intracranial aneurysms (Bakker et al. GWAS cohort)	Inverse variance weighted	3	0.00993249	0.106322	0.92557
Angiostatin levels (PLG.3710.49.2)	Intracranial aneurysms (Bakker et al. GWAS cohort)	Inverse variance weighted	4	0.0478367	0.0748444	0.522726
Ankyrin-2 levels (ANK2.7624.19.3)	Intracranial aneurysms (Bakker et al. GWAS cohort)	Inverse variance weighted	2	-0.189355	0.134935	0.160528
Annexin A10 levels (ANXA10.13605.16.3)	Intracranial aneurysms (Bakker et al. GWAS cohort)	Wald ratio	1	0.0115431	0.159174	0.942189
Annexin A2 levels (ANXA2.13700.10.3)	Intracranial aneurysms (Bakker et al. GWAS cohort)	Wald ratio	1	0.0609358	0.144178	0.672557
Annexin A2 levels (ANXA2.4961.17.1)	Intracranial aneurysms (Bakker et al. GWAS cohort)	Wald ratio	1	0.0653442	0.154609	0.672557
Annexin A9 levels (ANXA9.13588.11.3)	Intracranial aneurysms (Bakker et al. GWAS cohort)	Wald ratio	1	0.0544465	0.170962	0.750127
Anosmin-1 levels (KAL1.6603.18.3)	Intracranial aneurysms (Bakker et al. GWAS cohort)	Inverse variance weighted	2	0.0948189	0.116296	0.414887
Antigen-presenting glycoprotein CD1d levels (CD1D.8749.194.3)	Intracranial aneurysms (Bakker et al. GWAS cohort)	Wald ratio	1	0.128925	0.184369	0.48438
Antithrombin-III levels (SERPINC1.3344.60.4)	Intracranial aneurysms (Bakker et al. GWAS cohort)	Wald ratio	1	-0.152658	0.18665	0.413425
AP-4 complex subunit mu-1 levels (AP4M1.10076.1.3)	Intracranial aneurysms (Bakker et al. GWAS cohort)	Inverse variance weighted	4	0.0331226	0.113388	0.770198
Apolipoprotein A-V levels (APOA5.12908.15.3)	Intracranial aneurysms (Bakker et al. GWAS cohort)	Wald ratio	1	0.00959596	0.132323	0.942189
Apolipoprotein A-V levels (APOA5.11318.20.3)	Intracranial aneurysms (Bakker et al. GWAS cohort)	Wald ratio	1	-0.0811018	0.163734	0.620369
Apolipoprotein B levels (APOB.2797.56.2)	Intracranial aneurysms (Bakker et al. GWAS cohort)	Wald ratio	1	0.48356	0.193078	0.0122631
Apolipoprotein D levels (APOD.4712.28.2)	Intracranial aneurysms (Bakker et al. GWAS cohort)	Wald ratio	1	-0.124946	0.115037	0.277416
Apolipoprotein E (isoform E2) levels (APOE.5312.49.3)	Intracranial aneurysms (Bakker et al. GWAS cohort)	Wald ratio	1	0.192807	0.178361	0.279701
Apolipoprotein E (isoform E3) levels (APOE.2937.10.2)	Intracranial aneurysms (Bakker et al. GWAS cohort)	Inverse variance weighted	2	0.224919	0.137942	0.102991
Apolipoprotein F levels (APOF.12370.30.3)	Intracranial aneurysms (Bakker et al. GWAS cohort)	Wald ratio	1	0.0984007	0.136893	0.472257
Apolipoprotein L1 levels (APOL1.9506.10.3)	Intracranial aneurysms (Bakker et al. GWAS cohort)	Inverse variance weighted	6	-0.0786839	0.0514287	0.126027
Apolipoprotein L1 levels (APOL1.11510.31.3)	Intracranial aneurysms (Bakker et al. GWAS cohort)	Inverse variance weighted	3	0.103291	0.0969653	0.286769
Apolipoprotein M levels (APOM.10445.20.3)	Intracranial aneurysms (Bakker et al. GWAS cohort)	Wald ratio	1	0.183394	0.191336	0.337815
Arachidonate 15-lipoxygenase B levels (ALOX15B.12422.143.3)	Intracranial aneurysms (Bakker et al. GWAS cohort)	Inverse variance weighted	2	0.0285886	0.261509	0.912948
Arf-GAP with SH3 domain, ANK repeat and PH domain-containing protein 2 levels (ASAP2.13518.5.3)	Intracranial aneurysms (Bakker et al. GWAS cohort)	Wald ratio	1	-0.0583838	0.182983	0.749676
Arfaptin-1 levels (ARFIP1.13488.3.3)	Intracranial aneurysms (Bakker et al. GWAS cohort)	Inverse variance weighted	2	-0.0705517	0.093696	0.451459
Arfaptin-2 levels (ARFIP2.12630.8.3)	Intracranial aneurysms (Bakker et al. GWAS cohort)	Wald ratio	1	-0.155811	0.144796	0.281894
Arrestin domain-containing protein 3 levels (ARRDC3.12352.70.3)	Intracranial aneurysms (Bakker et al. GWAS cohort)	Wald ratio	1	-0.213505	0.188302	0.256862
Arylamine N-acetyltransferase 1 levels (NAT1.12632.14.3)	Intracranial aneurysms (Bakker et al. GWAS cohort)	Inverse variance weighted	3	0.0207546	0.113497	0.854904
Arylsulfatase B levels (ARSB.3172.28.2)	Intracranial aneurysms (Bakker et al. GWAS cohort)	Wald ratio	1	0.0160133	0.156819	0.918667
Arylsulfatase K levels (ARSK.8269.327.3)	Intracranial aneurysms (Bakker et al. GWAS cohort)	Inverse variance weighted	2	-0.0907252	0.120361	0.450985
Aspartate aminotransferase, cytoplasmic levels (GOT1.4912.17.1)	Intracranial aneurysms (Bakker et al. GWAS cohort)	Inverse variance weighted	2	-0.127625	0.167567	0.446276
Asporin levels (ASPN.6451.64.3)	Intracranial aneurysms (Bakker et al. GWAS cohort)	Inverse variance weighted	3	-0.0944724	0.0891454	0.289255
AT-rich interactive domain-containing protein 3A levels (ARID3A.3875.62.1)	Intracranial aneurysms (Bakker et al. GWAS cohort)	Wald ratio	1	-0.270115	0.176006	0.124859
ATP-dependent RNA helicase DHX8 levels (DHX8.11601.26.3)	Intracranial aneurysms (Bakker et al. GWAS cohort)	Inverse variance weighted	5	0.0469893	0.0463474	0.310654
Augurin levels (C2orf40.6362.6.3)	Intracranial aneurysms (Bakker et al. GWAS cohort)	Inverse variance weighted	2	-0.0792465	0.113959	0.486808
Aurora kinase B levels (AURKB.3346.72.2)	Intracranial aneurysms (Bakker et al. GWAS cohort)	Inverse variance weighted	2	-0.0883983	0.123411	0.47381
B melanoma antigen 3 levels (BAGE3.6442.6.3)	Intracranial aneurysms (Bakker et al. GWAS cohort)	Wald ratio	1	-0.00759668	0.160912	0.962346
B-cell antigen receptor complex-associated protein alpha chain levels (CD79A.7796.10.3)	Intracranial aneurysms (Bakker et al. GWAS cohort)	Wald ratio	1	0.0167673	0.146881	0.909115
B-cell antigen receptor complex-associated protein beta chain levels (CD79B.6351.55.3)	Intracranial aneurysms (Bakker et al. GWAS cohort)	Wald ratio	1	-0.0919607	0.182765	0.614849
B-cell receptor CD22 levels (CD22.2891.1.3)	Intracranial aneurysms (Bakker et al. GWAS cohort)	Wald ratio	1	-0.168213	0.154872	0.277416
B-cell receptor-associated protein 29 levels (BCAP29.11570.94.3)	Intracranial aneurysms (Bakker et al. GWAS cohort)	Wald ratio	1	0.0638456	0.195249	0.743671
Bactericidal permeability-increasing protein levels (BPI.4126.22.1)	Intracranial aneurysms (Bakker et al. GWAS cohort)	Inverse variance weighted	3	-0.0193559	0.091833	0.833064
Baculoviral IAP repeat-containing protein 5 levels (BIRC5.3472.40.2)	Intracranial aneurysms (Bakker et al. GWAS cohort)	Wald ratio	1	-0.161111	0.148333	0.277416
BAG family molecular chaperone regulator 3 levels (BAG3.10078.5.3)	Intracranial aneurysms (Bakker et al. GWAS cohort)	Wald ratio	1	0.0645161	0.162422	0.691211
Basal Cell Adhesion Molecule levels (BCAM.2816.50.2)	Intracranial aneurysms (Bakker et al. GWAS cohort)	Wald ratio	1	-0.175901	0.149533	0.239459
Basic leucine zipper transcriptional factor ATF-like 3 levels (BATF3.8858.21.3)	Intracranial aneurysms (Bakker et al. GWAS cohort)	Wald ratio	1	-0.123509	0.113714	0.277416
Bcl-2-like protein 1 levels (BCL2L1.4423.77.2)	Intracranial aneurysms (Bakker et al. GWAS cohort)	Wald ratio	1	-0.190289	0.175197	0.277416
Bcl-2-related protein A1 levels (BCL2A1.3413.50.2)	Intracranial aneurysms (Bakker et al. GWAS cohort)	Wald ratio	1	-0.293054	0.188857	0.120728
Bcl10-interacting CARD protein levels (C9orf89.7778.104.3)	Intracranial aneurysms (Bakker et al. GWAS cohort)	Wald ratio	1	0.0770819	0.182381	0.672557
BCL2/adenovirus E1B 19 kDa protein-interacting protein 3 levels (BNIP3.7045.4.3)	Intracranial aneurysms (Bakker et al. GWAS cohort)	Wald ratio	1	0.0733696	0.186141	0.693462
Beta-1,3-galactosyl-O-glycosyl-glycoprotein beta-1,6-N-acetylglucosaminyltransferase 4 levels (GCNT4.10854.15.3)	Intracranial aneurysms (Bakker et al. GWAS cohort)	Wald ratio	1	0.0125578	0.173166	0.942189
Beta-1,3-galactosyltransferase 6 levels (B3GALT6.7981.230.3)	Intracranial aneurysms (Bakker et al. GWAS cohort)	Wald ratio	1	0.061693	0.188666	0.743671
Beta-1,3-glucosyltransferase levels (B3GALTL.5727.35.3)	Intracranial aneurysms (Bakker et al. GWAS cohort)	Wald ratio	1	0.129032	0.187097	0.490411
Beta-1,3-N-acetylglucosaminyltransferase radical fringe levels (RFNG.7203.125.3)	Intracranial aneurysms (Bakker et al. GWAS cohort)	Inverse variance weighted	2	0.0031995	0.33653	0.992414
Beta-1,4-galactosyltransferase 1 levels (B4GALT1.13381.49.3)	Intracranial aneurysms (Bakker et al. GWAS cohort)	Inverse variance weighted	4	-0.092642	0.0809131	0.252227
Beta-1,4-galactosyltransferase 2 levels (B4GALT2.9595.11.3)	Intracranial aneurysms (Bakker et al. GWAS cohort)	Inverse variance weighted	3	-0.03219	0.0943571	0.73299
Beta-1,4-galactosyltransferase 6 levels (B4GALT6.10832.24.3)	Intracranial aneurysms (Bakker et al. GWAS cohort)	Inverse variance weighted	3	-0.0790741	0.0776327	0.308409
Beta-1,4-glucuronyltransferase 1 levels (B3GNT1.8259.25.3)	Intracranial aneurysms (Bakker et al. GWAS cohort)	Wald ratio	1	0.111641	0.109598	0.308377
Beta-crystallin B2 levels (CRYBB2.10000.28.3)	Intracranial aneurysms (Bakker et al. GWAS cohort)	Inverse variance weighted	2	0.172798	0.144607	0.232105
Beta-defensin 1 levels (DEFB1.6629.3.3)	Intracranial aneurysms (Bakker et al. GWAS cohort)	Wald ratio	1	0.0585464	0.175639	0.738883
Beta-defensin 105 levels (DEFB105A.10962.46.3)	Intracranial aneurysms (Bakker et al. GWAS cohort)	Wald ratio	1	0.0247093	0.218023	0.909766
Beta-defensin 106 levels (DEFB106A.5664.57.3)	Intracranial aneurysms (Bakker et al. GWAS cohort)	Wald ratio	1	0.15488	0.185997	0.405014
Beta-defensin 113 levels (DEFB113.13374.4.3)	Intracranial aneurysms (Bakker et al. GWAS cohort)	Wald ratio	1	-0.0156569	0.145677	0.914411
Beta-defensin 118 levels (DEFB118.9306.7.3)	Intracranial aneurysms (Bakker et al. GWAS cohort)	Wald ratio	1	0.0241153	0.169433	0.88682
Beta-defensin 119 levels (DEFB119.13455.10.3)	Intracranial aneurysms (Bakker et al. GWAS cohort)	Inverse variance weighted	2	-0.0913922	0.0969189	0.345693
Beta-defensin 119 levels (DEFB119.8315.5.3)	Intracranial aneurysms (Bakker et al. GWAS cohort)	Wald ratio	1	-0.105678	0.20715	0.609945
Beta-defensin 119 levels (DEFB119.8370.102.3)	Intracranial aneurysms (Bakker et al. GWAS cohort)	Inverse variance weighted	2	0.0858286	0.127453	0.500684
Beta-defensin 121 levels (DEFB121.5765.53.3)	Intracranial aneurysms (Bakker et al. GWAS cohort)	Wald ratio	1	-0.0675932	0.164877	0.681834
Beta-defensin 125 levels (DEFB125.9486.13.3)	Intracranial aneurysms (Bakker et al. GWAS cohort)	Wald ratio	1	0.23163	0.193674	0.231704
Beta-endorphin levels (POMC.2558.51.3)	Intracranial aneurysms (Bakker et al. GWAS cohort)	Inverse variance weighted	3	0.0283409	0.0935461	0.761919
Beta-mannosidase levels (MANBA.6382.17.3)	Intracranial aneurysms (Bakker et al. GWAS cohort)	Wald ratio	1	-0.181703	0.128583	0.157622
Beta-microseminoprotein levels (MSMB.10620.21.3)	Intracranial aneurysms (Bakker et al. GWAS cohort)	Inverse variance weighted	3	-0.0707197	0.130226	0.587092
Biglycan levels (BGN.13690.26.3)	Intracranial aneurysms (Bakker et al. GWAS cohort)	Inverse variance weighted	3	0.219132	0.0952834	0.0214602
Bile salt sulfotransferase levels (SULT2A1.9829.91.3)	Intracranial aneurysms (Bakker et al. GWAS cohort)	Wald ratio	1	-0.162624	0.181918	0.371354
Bis(5'-adenosyl)-triphosphatase levels (FHIT.9826.135.3)	Intracranial aneurysms (Bakker et al. GWAS cohort)	Inverse variance weighted	2	0.101614	0.135742	0.45411
Bombesin receptor-activated protein C6orf89 levels (C6orf89.10885.36.3)	Intracranial aneurysms (Bakker et al. GWAS cohort)	Wald ratio	1	-0.0530063	0.12856	0.680114
Bone morphogenetic protein 6 levels (BMP6.8459.10.3)	Intracranial aneurysms (Bakker et al. GWAS cohort)	Wald ratio	1	-0.0782187	0.157822	0.620167
Bone morphogenetic protein 7 levels (BMP7.2972.57.2)	Intracranial aneurysms (Bakker et al. GWAS cohort)	Inverse variance weighted	2	-0.0783483	0.109219	0.473158
Bone sialoprotein 2 levels (IBSP.14023.84.3)	Intracranial aneurysms (Bakker et al. GWAS cohort)	Inverse variance weighted	3	0.0115909	0.113043	0.918332
Bone sialoprotein 2 levels (IBSP.3415.61.2)	Intracranial aneurysms (Bakker et al. GWAS cohort)	Wald ratio	1	0.0126792	0.117971	0.914411
BPI fold-containing family B member 1 levels (BPIFB1.11246.3.3)	Intracranial aneurysms (Bakker et al. GWAS cohort)	Inverse variance weighted	4	-0.0541858	0.0848706	0.52318
Brain-derived neurotrophic factor levels (BDNF.2421.7.3)	Intracranial aneurysms (Bakker et al. GWAS cohort)	Wald ratio	1	0.0306859	0.193141	0.873765
Brain-specific serine protease 4 levels (PRSS22.4534.10.2)	Intracranial aneurysms (Bakker et al. GWAS cohort)	Wald ratio	1	-0.104371	0.0851272	0.220178
Brorin levels (VWC2.11121.56.3)	Intracranial aneurysms (Bakker et al. GWAS cohort)	Inverse variance weighted	3	-0.00977381	0.23362	0.966629
C-C motif chemokine 1 levels (CCL1.2770.51.2)	Intracranial aneurysms (Bakker et al. GWAS cohort)	Wald ratio	1	-0.20582	0.189496	0.277416
C-C motif chemokine 14 levels (CCL14.2900.53.3)	Intracranial aneurysms (Bakker et al. GWAS cohort)	Inverse variance weighted	2	0.012907	0.0642835	0.840868
C-C motif chemokine 15 levels (CCL15.14109.15.3)	Intracranial aneurysms (Bakker et al. GWAS cohort)	Inverse variance weighted	5	0.0457269	0.0940257	0.626738
C-C motif chemokine 15 levels (CCL15.3509.1.1)	Intracranial aneurysms (Bakker et al. GWAS cohort)	Inverse variance weighted	4	-0.0295939	0.142805	0.835828
C-C motif chemokine 16 levels (CCL16.4913.78.1)	Intracranial aneurysms (Bakker et al. GWAS cohort)	Wald ratio	1	0.0662902	0.0531405	0.212232
C-C motif chemokine 17 levels (CCL17.3519.3.2)	Intracranial aneurysms (Bakker et al. GWAS cohort)	Inverse variance weighted	4	0.057294	0.129868	0.659089
C-C motif chemokine 19 levels (CCL19.4922.13.1)	Intracranial aneurysms (Bakker et al. GWAS cohort)	Wald ratio	1	0.137033	0.165521	0.407731
C-C motif chemokine 21 levels (CCL21.2516.57.3)	Intracranial aneurysms (Bakker et al. GWAS cohort)	Inverse variance weighted	2	0.0523414	0.10895	0.630931
C-C motif chemokine 22 levels (CCL22.3508.78.3)	Intracranial aneurysms (Bakker et al. GWAS cohort)	Inverse variance weighted	4	-0.0547828	0.105961	0.605151
C-C motif chemokine 23 levels (CCL23.2913.1.2)	Intracranial aneurysms (Bakker et al. GWAS cohort)	Wald ratio	1	-0.0191501	0.0742294	0.796418
C-C motif chemokine 25 levels (CCL25.2705.5.2)	Intracranial aneurysms (Bakker et al. GWAS cohort)	Inverse variance weighted	5	0.0133239	0.0666471	0.841546
C-C motif chemokine 25 levels (CCL25.14068.29.3)	Intracranial aneurysms (Bakker et al. GWAS cohort)	Inverse variance weighted	5	-0.0393264	0.0597264	0.510253
C-C motif chemokine 26 levels (CCL26.9168.31.3)	Intracranial aneurysms (Bakker et al. GWAS cohort)	Wald ratio	1	-0.0184089	0.172913	0.915214
C-C motif chemokine 27 levels (CCL27.2192.63.10)	Intracranial aneurysms (Bakker et al. GWAS cohort)	Wald ratio	1	0.15894	0.171204	0.353217
C-C motif chemokine 28 levels (CCL28.2890.59.2)	Intracranial aneurysms (Bakker et al. GWAS cohort)	Inverse variance weighted	2	0.131839	0.239334	0.581731
C-C motif chemokine 3 levels (CCL3.3040.59.1)	Intracranial aneurysms (Bakker et al. GWAS cohort)	Wald ratio	1	-0.0264684	0.102596	0.796418
C-C motif chemokine 3-like 1 levels (CCL3L1.2783.18.2)	Intracranial aneurysms (Bakker et al. GWAS cohort)	Wald ratio	1	-0.0307737	0.119285	0.796418
C-C motif chemokine 5 levels (CCL5.5480.49.3)	Intracranial aneurysms (Bakker et al. GWAS cohort)	Inverse variance weighted	2	-0.27957	0.132438	0.0347764
C-C motif chemokine 7 levels (CCL7.4886.3.1)	Intracranial aneurysms (Bakker et al. GWAS cohort)	Inverse variance weighted	2	-0.0640487	0.0930054	0.49104
C-C motif chemokine 8 levels (CCL8.2785.15.2)	Intracranial aneurysms (Bakker et al. GWAS cohort)	Wald ratio	1	-0.134565	0.162709	0.408222
C-reactive protein levels (CRP.4337.49.2)	Intracranial aneurysms (Bakker et al. GWAS cohort)	Inverse variance weighted	4	0.00443214	0.130489	0.972905
C-type lectin domain family 12 member A levels (CLEC12A.11187.11.3)	Intracranial aneurysms (Bakker et al. GWAS cohort)	Inverse variance weighted	5	-0.0810387	0.0841133	0.335323
C-type lectin domain family 2 member D levels (CLEC2D.7054.87.3)	Intracranial aneurysms (Bakker et al. GWAS cohort)	Wald ratio	1	0.0222368	0.196207	0.909766
C-type lectin domain family 2 member L levels (CLEC2L.8242.9.3)	Intracranial aneurysms (Bakker et al. GWAS cohort)	Wald ratio	1	0.100573	0.18014	0.576637
C-type lectin domain family 4 member M levels (CLEC4M.3030.3.2)	Intracranial aneurysms (Bakker et al. GWAS cohort)	Wald ratio	1	-0.162283	0.149412	0.277416
C-type lectin domain family 5 member A levels (CLEC5A.8282.15.3)	Intracranial aneurysms (Bakker et al. GWAS cohort)	Wald ratio	1	0.322395	0.154767	0.0372426
C-type lectin domain family 7 member A levels (CLEC7A.3603.60.5)	Intracranial aneurysms (Bakker et al. GWAS cohort)	Wald ratio	1	-0.0313175	0.194384	0.872006
C-type mannose receptor 2 levels (MRC2.3041.55.2)	Intracranial aneurysms (Bakker et al. GWAS cohort)	Wald ratio	1	0.310928	0.17728	0.079451
C-X-C motif chemokine 11 levels (CXCL11.3038.9.2)	Intracranial aneurysms (Bakker et al. GWAS cohort)	Inverse variance weighted	2	0.00927242	0.204079	0.96376
C-X-C motif chemokine 16 levels (CXCL16.2436.49.4)	Intracranial aneurysms (Bakker et al. GWAS cohort)	Inverse variance weighted	4	-0.00635601	0.091126	0.944393
C1GALT1-specific chaperone 1 levels (C1GALT1C1.5735.54.3)	Intracranial aneurysms (Bakker et al. GWAS cohort)	Inverse variance weighted	3	0.11713	0.0874955	0.180668
Cadherin-12 levels (CDH12.10701.30.3)	Intracranial aneurysms (Bakker et al. GWAS cohort)	Wald ratio	1	-0.0115854	0.159756	0.942189
Cadherin-15 levels (CDH15.11215.6.3)	Intracranial aneurysms (Bakker et al. GWAS cohort)	Inverse variance weighted	2	0.0686399	0.180905	0.704372
Cadherin-2 levels (CDH2.3797.1.1)	Intracranial aneurysms (Bakker et al. GWAS cohort)	Wald ratio	1	-0.193526	0.18595	0.297996
Cadherin-3 levels (CDH3.2643.57.2)	Intracranial aneurysms (Bakker et al. GWAS cohort)	Inverse variance weighted	2	-0.000930941	0.111664	0.993348
Cadherin-5 levels (CDH5.2819.23.2)	Intracranial aneurysms (Bakker et al. GWAS cohort)	Inverse variance weighted	4	-0.0599721	0.0649579	0.35588
Cadherin-7 levels (CDH7.7959.34.3)	Intracranial aneurysms (Bakker et al. GWAS cohort)	Inverse variance weighted	3	-0.119887	0.120684	0.320515
Cadherin-related family member 5 levels (CDHR5.9962.1.3)	Intracranial aneurysms (Bakker et al. GWAS cohort)	Inverse variance weighted	2	0.0800232	0.116143	0.49082
Calbindin levels (CALB1.9918.23.3)	Intracranial aneurysms (Bakker et al. GWAS cohort)	Wald ratio	1	0.0519253	0.153442	0.735059
Calcineurin B homologous protein 1 levels (CHP1.12458.79.3)	Intracranial aneurysms (Bakker et al. GWAS cohort)	Wald ratio	1	0.113169	0.190672	0.55283
Calcineurin B homologous protein 3 levels (TESC.12831.21.3)	Intracranial aneurysms (Bakker et al. GWAS cohort)	Wald ratio	1	0.0934511	0.200147	0.640563
Calcineurin subunit B type 1 levels (PPP3R1.3657.74.3)	Intracranial aneurysms (Bakker et al. GWAS cohort)	Inverse variance weighted	2	-0.0961567	0.12343	0.435957
Calcipressin-1 levels (RCAN1.13465.5.3)	Intracranial aneurysms (Bakker et al. GWAS cohort)	Wald ratio	1	0.0112028	0.154481	0.942189
Calcium/calmodulin-dependent protein kinase type 1 levels (CAMK1.3592.4.3)	Intracranial aneurysms (Bakker et al. GWAS cohort)	Inverse variance weighted	4	-0.0667378	0.0660836	0.312544
Calcium/calmodulin-dependent protein kinase type 1D levels (CAMK1D.3418.12.2)	Intracranial aneurysms (Bakker et al. GWAS cohort)	Inverse variance weighted	2	-0.0970504	0.119782	0.417811
Calnexin levels (CANX.8834.58.3)	Intracranial aneurysms (Bakker et al. GWAS cohort)	Wald ratio	1	-0.264762	0.178095	0.137112
Calpain-2 catalytic subunit levels (CAPN2.14684.17.3)	Intracranial aneurysms (Bakker et al. GWAS cohort)	Inverse variance weighted	3	0.0496638	0.0867637	0.567049
Calpastatin levels (CAST.3026.5.2)	Intracranial aneurysms (Bakker et al. GWAS cohort)	Inverse variance weighted	4	-0.0742495	0.0894192	0.406339
Calsyntenin-3 levels (CLSTN3.6291.55.3)	Intracranial aneurysms (Bakker et al. GWAS cohort)	Wald ratio	1	0.416234	0.183469	0.0232874
Carbohydrate sulfotransferase 1 levels (CHST1.7803.4.3)	Intracranial aneurysms (Bakker et al. GWAS cohort)	Wald ratio	1	0.353183	0.153491	0.0213914
Carbohydrate sulfotransferase 11 levels (CHST11.7779.86.3)	Intracranial aneurysms (Bakker et al. GWAS cohort)	Inverse variance weighted	5	-0.0990623	0.0755095	0.189548
Carbohydrate sulfotransferase 15 levels (CHST15.4469.78.2)	Intracranial aneurysms (Bakker et al. GWAS cohort)	Inverse variance weighted	2	0.233114	0.181209	0.198292
Carbohydrate sulfotransferase 15 levels (CHST15.14097.86.3)	Intracranial aneurysms (Bakker et al. GWAS cohort)	Inverse variance weighted	2	0.13525	0.165261	0.413127
Carbohydrate sulfotransferase 9 levels (CHST9.11646.4.3)	Intracranial aneurysms (Bakker et al. GWAS cohort)	Inverse variance weighted	2	-0.0740258	0.109844	0.500363
Carbonic anhydrase 1 levels (CA1.4969.2.1)	Intracranial aneurysms (Bakker et al. GWAS cohort)	Inverse variance weighted	2	0.0837518	0.123399	0.497324
Carbonic anhydrase 3 levels (CA3.3799.11.2)	Intracranial aneurysms (Bakker et al. GWAS cohort)	Wald ratio	1	0.20043	0.151531	0.185937
Carbonic anhydrase 4 levels (CA4.3177.49.2)	Intracranial aneurysms (Bakker et al. GWAS cohort)	Wald ratio	1	-0.189295	0.174282	0.277416
Carbonic anhydrase 5A, mitochondrial levels (CA5A.8791.151.3)	Intracranial aneurysms (Bakker et al. GWAS cohort)	Wald ratio	1	0.126232	0.109338	0.248293
Carbonic anhydrase 6 levels (CA6.3352.80.3)	Intracranial aneurysms (Bakker et al. GWAS cohort)	Inverse variance weighted	3	-0.133543	0.106217	0.208657
Carbonic anhydrase-related protein 10 levels (CA10.13666.222.3)	Intracranial aneurysms (Bakker et al. GWAS cohort)	Inverse variance weighted	2	0.162961	0.118835	0.170275
Carbonyl reductase [NADPH] 1 levels (CBR1.12381.26.3)	Intracranial aneurysms (Bakker et al. GWAS cohort)	Inverse variance weighted	2	0.0353883	0.150623	0.814251
Carbonyl reductase [NADPH] 3 levels (CBR3.14091.42.3)	Intracranial aneurysms (Bakker et al. GWAS cohort)	Inverse variance weighted	2	0.181388	0.160741	0.259131
Carboxypeptidase A2 levels (CPA2.9276.7.3)	Intracranial aneurysms (Bakker et al. GWAS cohort)	Inverse variance weighted	2	-0.0351455	0.0743287	0.636328
Carboxypeptidase A4 levels (CPA4.9267.2.3)	Intracranial aneurysms (Bakker et al. GWAS cohort)	Inverse variance weighted	4	-0.053082	0.051719	0.304725
Carboxypeptidase B levels (CPB1.6356.3.3)	Intracranial aneurysms (Bakker et al. GWAS cohort)	Inverse variance weighted	2	-0.053706	0.182412	0.768436
Carboxypeptidase M levels (CPM.7768.10.3)	Intracranial aneurysms (Bakker et al. GWAS cohort)	Inverse variance weighted	2	0.101084	0.184127	0.583011
Carboxypeptidase Z levels (CPZ.6493.9.3)	Intracranial aneurysms (Bakker et al. GWAS cohort)	Wald ratio	1	-0.00494743	0.166976	0.976362
Cardiotrophin-1 levels (CTF1.13732.79.3)	Intracranial aneurysms (Bakker et al. GWAS cohort)	Inverse variance weighted	3	-0.047225	0.0742736	0.524891
Casein kinase I isoform delta levels (CSNK1D.11289.31.3)	Intracranial aneurysms (Bakker et al. GWAS cohort)	Wald ratio	1	0.341022	0.183292	0.0628086
Casein kinase II 2-alpha:2-beta heterotetramer levels (CSNK2A1.CSNK2B.5225.50.3)	Intracranial aneurysms (Bakker et al. GWAS cohort)	Inverse variance weighted	2	-0.010277	0.158578	0.948327
Catalase levels (CAT.3488.64.2)	Intracranial aneurysms (Bakker et al. GWAS cohort)	Wald ratio	1	0.173364	0.17279	0.315705
Cathepsin F levels (CTSF.9212.22.3)	Intracranial aneurysms (Bakker et al. GWAS cohort)	Inverse variance weighted	3	-0.0429266	0.208977	0.837249
Cathepsin H levels (CTSH.8465.52.3)	Intracranial aneurysms (Bakker et al. GWAS cohort)	Wald ratio	1	0.115276	0.173975	0.507586
Cathepsin H levels (CTSH.3737.6.3)	Intracranial aneurysms (Bakker et al. GWAS cohort)	Wald ratio	1	0.104167	0.16351	0.524082
Cathepsin S levels (CTSS.3181.50.2)	Intracranial aneurysms (Bakker et al. GWAS cohort)	Inverse variance weighted	2	0.0387756	0.12259	0.751772
Cathepsin Z levels (CTSZ.4971.1.1)	Intracranial aneurysms (Bakker et al. GWAS cohort)	Inverse variance weighted	2	0.166251	0.107745	0.12283
Cation-dependent mannose-6-phosphate receptor levels (M6PR.10491.21.3)	Intracranial aneurysms (Bakker et al. GWAS cohort)	Inverse variance weighted	2	-0.104982	0.135969	0.440054
Cation-independent mannose-6-phosphate receptor levels (IGF2R.3676.15.3)	Intracranial aneurysms (Bakker et al. GWAS cohort)	Inverse variance weighted	3	-0.00630968	0.0816964	0.938438
CD166 antigen levels (ALCAM.5451.1.3)	Intracranial aneurysms (Bakker et al. GWAS cohort)	Wald ratio	1	0.0408315	0.161841	0.800814
CD177 antigen levels (CD177.13116.25.3)	Intracranial aneurysms (Bakker et al. GWAS cohort)	Inverse variance weighted	3	-0.0415842	0.0727363	0.567517
CD209 antigen levels (CD209.3029.52.2)	Intracranial aneurysms (Bakker et al. GWAS cohort)	Inverse variance weighted	3	0.062875	0.17421	0.718163
CD226 antigen levels (CD226.5062.60.3)	Intracranial aneurysms (Bakker et al. GWAS cohort)	Wald ratio	1	-0.00843882	0.16948	0.960288
CD48 antigen levels (CD48.3292.75.1)	Intracranial aneurysms (Bakker et al. GWAS cohort)	Wald ratio	1	-0.17801	0.211518	0.400021
CD59 glycoprotein levels (CD59.11514.196.3)	Intracranial aneurysms (Bakker et al. GWAS cohort)	Inverse variance weighted	2	0.141498	0.105575	0.18016
CD63 antigen levels (CD63.9190.7.3)	Intracranial aneurysms (Bakker et al. GWAS cohort)	Inverse variance weighted	3	-0.111901	0.0801242	0.162536
CD97 antigen levels (CD97.2822.56.2)	Intracranial aneurysms (Bakker et al. GWAS cohort)	Wald ratio	1	-0.180348	0.166045	0.277416
CDGSH iron-sulfur domain-containing protein 1 levels (CISD1.7745.3.3)	Intracranial aneurysms (Bakker et al. GWAS cohort)	Wald ratio	1	-0.148728	0.11122	0.181143
Cell adhesion molecule-related/down-regulated by oncogenes levels (CDON.4541.49.2)	Intracranial aneurysms (Bakker et al. GWAS cohort)	Wald ratio	1	0.0752089	0.0484437	0.120543
Cell cycle progression protein 1 levels (CCPG1.8889.5.3)	Intracranial aneurysms (Bakker et al. GWAS cohort)	Wald ratio	1	-0.179234	0.165019	0.277416
Cell growth regulator with EF hand domain protein 1 levels (CGREF1.6257.56.3)	Intracranial aneurysms (Bakker et al. GWAS cohort)	Inverse variance weighted	2	0.0403757	0.191974	0.833419
Cell surface glycoprotein CD200 receptor 1 levels (CD200R1.5103.30.3)	Intracranial aneurysms (Bakker et al. GWAS cohort)	Wald ratio	1	0.129959	0.162107	0.422734
Cell surface glycoprotein CD200 receptor 2 levels (CD200R1L.8980.19.3)	Intracranial aneurysms (Bakker et al. GWAS cohort)	Inverse variance weighted	2	-0.120765	0.124955	0.333811
Cellular retinoic acid-binding protein 1 levels (CRABP1.11967.23.3)	Intracranial aneurysms (Bakker et al. GWAS cohort)	Wald ratio	1	0.0100956	0.139214	0.942189
Cellular tumor antigen p53 levels (TP53.6152.111.3)	Intracranial aneurysms (Bakker et al. GWAS cohort)	Wald ratio	1	0.057257	0.1751	0.743671
Centromere protein W levels (CENPW.8864.59.3)	Intracranial aneurysms (Bakker et al. GWAS cohort)	Wald ratio	1	-0.0984329	0.192948	0.609945
Centrosomal protein of 57 kDa levels (CEP57.11276.1.3)	Intracranial aneurysms (Bakker et al. GWAS cohort)	Inverse variance weighted	2	-0.0142887	0.130597	0.912876
Cerebellin-1 levels (CBLN1.9313.27.3)	Intracranial aneurysms (Bakker et al. GWAS cohort)	Inverse variance weighted	3	0.167609	0.112276	0.135482
Cerebellin-4 levels (CBLN4.5688.65.3)	Intracranial aneurysms (Bakker et al. GWAS cohort)	Inverse variance weighted	3	0.0296577	0.106813	0.781274
Cerebral cavernous malformations 2 protein levels (CCM2.12347.29.3)	Intracranial aneurysms (Bakker et al. GWAS cohort)	Inverse variance weighted	3	-0.0903191	0.101848	0.375185
Cerebral dopamine neurotrophic factor levels (CDNF.4962.52.1)	Intracranial aneurysms (Bakker et al. GWAS cohort)	Wald ratio	1	0.0527923	0.176265	0.764555
Ceroid-lipofuscinosis neuronal protein 5 levels (CLN5.8874.53.3)	Intracranial aneurysms (Bakker et al. GWAS cohort)	Wald ratio	1	-0.135032	0.196741	0.492496
cGMP-dependent protein kinase 1, beta isozyme levels (PRKG1.13067.5.3)	Intracranial aneurysms (Bakker et al. GWAS cohort)	Wald ratio	1	-0.00194426	0.187946	0.991746
Chitinase-3-like protein 1 levels (CHI3L1.11104.13.3)	Intracranial aneurysms (Bakker et al. GWAS cohort)	Inverse variance weighted	2	-0.00787139	0.0375496	0.833959
Chitinase-3-like protein 2 levels (CHI3L2.9383.24.3)	Intracranial aneurysms (Bakker et al. GWAS cohort)	Inverse variance weighted	2	0.150197	0.140545	0.285216
Chitotriosidase-1 levels (CHIT1.3600.2.3)	Intracranial aneurysms (Bakker et al. GWAS cohort)	Inverse variance weighted	4	0.0465162	0.0678144	0.492754
Chloride intracellular channel protein 5 levels (CLIC5.12475.48.3)	Intracranial aneurysms (Bakker et al. GWAS cohort)	Wald ratio	1	-0.0707257	0.152522	0.642856
Choline/ethanolamine kinase levels (CHKB.13117.232.3)	Intracranial aneurysms (Bakker et al. GWAS cohort)	Wald ratio	1	0.144918	0.184918	0.433223
Chondroitin sulfate N-acetylgalactosaminyltransferase 2 levels (CSGALNACT2.10772.21.3)	Intracranial aneurysms (Bakker et al. GWAS cohort)	Wald ratio	1	-0.158442	0.156883	0.312527
Chordin levels (CHRD.13438.115.3)	Intracranial aneurysms (Bakker et al. GWAS cohort)	Wald ratio	1	-0.169482	0.172976	0.327186
Chordin-like protein 2 levels (CHRDL2.6086.15.3)	Intracranial aneurysms (Bakker et al. GWAS cohort)	Inverse variance weighted	2	-0.0330858	0.0934049	0.723175
Choriogonadotropin subunit beta variant 2 levels (CGB2.6213.10.3)	Intracranial aneurysms (Bakker et al. GWAS cohort)	Wald ratio	1	-0.106069	0.207916	0.609945
Chromobox protein homolog 5 levels (CBX5.4540.11.2)	Intracranial aneurysms (Bakker et al. GWAS cohort)	Wald ratio	1	-0.193205	0.177881	0.277416
Chromogranin-A levels (CHGA.8476.11.3)	Intracranial aneurysms (Bakker et al. GWAS cohort)	Wald ratio	1	-0.0766962	0.170354	0.652554
Chymotrypsin-like protease CTRL-1 levels (CTRL.9229.9.3)	Intracranial aneurysms (Bakker et al. GWAS cohort)	Wald ratio	1	-0.113027	0.101533	0.265619
Chymotrypsinogen B levels (CTRB1.5671.1.3)	Intracranial aneurysms (Bakker et al. GWAS cohort)	Inverse variance weighted	4	-0.0094017	0.0660896	0.886877
Ciliary neurotrophic factor receptor subunit alpha levels (CNTFR.14101.2.3)	Intracranial aneurysms (Bakker et al. GWAS cohort)	Wald ratio	1	0.129577	0.18117	0.474471
Ck-beta-8-1 levels (CCL23.3028.36.2)	Intracranial aneurysms (Bakker et al. GWAS cohort)	Inverse variance weighted	2	0.103396	0.0911736	0.256769
CMP-N-acetylneuraminate-beta-galactosamide-alpha-2,3-sialyltransferase 1 levels (ST3GAL1.5657.28.3)	Intracranial aneurysms (Bakker et al. GWAS cohort)	Inverse variance weighted	2	0.1528	0.132406	0.248488
CMRF35-like molecule 6 levels (CD300C.5066.134.3)	Intracranial aneurysms (Bakker et al. GWAS cohort)	Inverse variance weighted	4	0.0739779	0.0977896	0.449349
CMRF35-like molecule 8 levels (CD300A.5630.48.3)	Intracranial aneurysms (Bakker et al. GWAS cohort)	Inverse variance weighted	2	0.098759	0.0828181	0.233073
Coactosin-like protein levels (COTL1.4905.63.1)	Intracranial aneurysms (Bakker et al. GWAS cohort)	Wald ratio	1	0.0555201	0.194639	0.775456
Coagulation Factor VIII levels (F8.13499.30.3)	Intracranial aneurysms (Bakker et al. GWAS cohort)	Inverse variance weighted	2	-0.0758511	0.126017	0.547233
Coagulation Factor X levels (F10.4878.3.1)	Intracranial aneurysms (Bakker et al. GWAS cohort)	Inverse variance weighted	3	-0.0170393	0.0971199	0.860729
Coagulation factor Xa levels (F10.3077.66.2)	Intracranial aneurysms (Bakker et al. GWAS cohort)	Inverse variance weighted	3	0.0225397	0.0962964	0.814934
Cochlin levels (COCH.7227.75.3)	Intracranial aneurysms (Bakker et al. GWAS cohort)	Inverse variance weighted	3	0.145693	0.0847289	0.0855194
Cofilin-1 levels (CFL1.4203.50.2)	Intracranial aneurysms (Bakker et al. GWAS cohort)	Wald ratio	1	-0.0229102	0.0907121	0.800608
Coiled-coil domain-containing protein 126 levels (CCDC126.6388.21.3)	Intracranial aneurysms (Bakker et al. GWAS cohort)	Inverse variance weighted	2	-0.0151802	0.224562	0.946105
Coiled-coil domain-containing protein 134 levels (CCDC134.5587.3.3)	Intracranial aneurysms (Bakker et al. GWAS cohort)	Wald ratio	1	0.110294	0.183824	0.548506
Coiled-coil-helix-coiled-coil-helix domain-containing protein 10, mitochondrial levels (CHCHD10.11270.17.3)	Intracranial aneurysms (Bakker et al. GWAS cohort)	Wald ratio	1	0.0815732	0.193008	0.672557
Cold shock domain-containing protein C2 levels (CSDC2.12754.14.3)	Intracranial aneurysms (Bakker et al. GWAS cohort)	Inverse variance weighted	2	-0.0167892	0.227056	0.941056
Colipase levels (CLPS.5749.53.3)	Intracranial aneurysms (Bakker et al. GWAS cohort)	Wald ratio	1	0.032163	0.164743	0.845212
Collagen alpha-1(I) chain levels (COL1A1.11140.56.3)	Intracranial aneurysms (Bakker et al. GWAS cohort)	Inverse variance weighted	2	-0.0463927	0.120595	0.70046
Collagen alpha-1(VI) chain levels (COL6A1.11150.3.3)	Intracranial aneurysms (Bakker et al. GWAS cohort)	Wald ratio	1	-0.179418	0.205146	0.381798
Collagen alpha-1(XV) chain levels (COL15A1.8974.172.3)	Intracranial aneurysms (Bakker et al. GWAS cohort)	Inverse variance weighted	2	0.113307	0.13223	0.391507
Collectin-10 levels (COLEC10.6558.5.3)	Intracranial aneurysms (Bakker et al. GWAS cohort)	Inverse variance weighted	4	0.00553497	0.0817648	0.946029
Collectin-11 levels (COLEC11.4430.44.3)	Intracranial aneurysms (Bakker et al. GWAS cohort)	Inverse variance weighted	3	-0.0400944	0.0727762	0.581684
Collectin-12 levels (COLEC12.5457.5.2)	Intracranial aneurysms (Bakker et al. GWAS cohort)	Inverse variance weighted	2	-0.183297	0.125548	0.144296
Complement C1q and tumor necrosis factor-related protein 9A levels (C1QTNF9.6019.12.3)	Intracranial aneurysms (Bakker et al. GWAS cohort)	Wald ratio	1	-0.157096	0.144637	0.277416
Complement C1q subcomponent subunit C levels (C1QC.14100.63.3)	Intracranial aneurysms (Bakker et al. GWAS cohort)	Inverse variance weighted	2	0.177709	0.131059	0.175118
Complement C1q tumor necrosis factor-related protein 1 levels (C1QTNF1.6304.8.3)	Intracranial aneurysms (Bakker et al. GWAS cohort)	Inverse variance weighted	5	-0.130156	0.105243	0.21619
Complement C1q tumor necrosis factor-related protein 3 levels (C1QTNF3.7251.64.3)	Intracranial aneurysms (Bakker et al. GWAS cohort)	Wald ratio	1	-0.279516	0.175676	0.111589
Complement C1q tumor necrosis factor-related protein 5 levels (C1QTNF5.7810.20.3)	Intracranial aneurysms (Bakker et al. GWAS cohort)	Inverse variance weighted	3	0.260408	0.113996	0.0223502
Complement C1r subcomponent-like protein levels (C1RL.9348.1.3)	Intracranial aneurysms (Bakker et al. GWAS cohort)	Inverse variance weighted	2	-0.0749765	0.0954028	0.431929
Complement component 1 Q subcomponent-binding protein, mitochondrial levels (C1QBP.4967.1.1)	Intracranial aneurysms (Bakker et al. GWAS cohort)	Inverse variance weighted	2	0.164009	0.135515	0.226178
Complement component C6 levels (C6.4127.75.1)	Intracranial aneurysms (Bakker et al. GWAS cohort)	Wald ratio	1	0.134711	0.17145	0.432035
Complement component C8 levels (C8A.C8B.C8G.2429.27.4)	Intracranial aneurysms (Bakker et al. GWAS cohort)	Wald ratio	1	-0.200276	0.184392	0.277416
Complement decay-accelerating factor levels (CD55.5069.9.3)	Intracranial aneurysms (Bakker et al. GWAS cohort)	Inverse variance weighted	2	0.0421056	0.100802	0.676162
Complement factor B levels (CFB.4129.72.1)	Intracranial aneurysms (Bakker et al. GWAS cohort)	Wald ratio	1	0.22361	0.151532	0.140036
Complement factor H levels (CFH.4159.130.1)	Intracranial aneurysms (Bakker et al. GWAS cohort)	Inverse variance weighted	2	0.270164	0.11256	0.0163874
Complement factor H-related protein 5 levels (CFHR5.3666.17.4)	Intracranial aneurysms (Bakker et al. GWAS cohort)	Wald ratio	1	-0.146134	0.129142	0.257811
Complement factor H-related protein 5 levels (CFHR5.7885.17.3)	Intracranial aneurysms (Bakker et al. GWAS cohort)	Inverse variance weighted	2	-0.0498368	0.188942	0.791959
Complement factor I levels (CFI.2567.5.6)	Intracranial aneurysms (Bakker et al. GWAS cohort)	Wald ratio	1	-0.304496	0.198229	0.124518
Contactin-2 levels (CNTN2.3296.92.2)	Intracranial aneurysms (Bakker et al. GWAS cohort)	Inverse variance weighted	3	-0.0889806	0.144343	0.537597
Contactin-4 levels (CNTN4.3298.52.2)	Intracranial aneurysms (Bakker et al. GWAS cohort)	Inverse variance weighted	3	0.0466059	0.0966817	0.629767
Contactin-5 levels (CNTN5.3299.29.2)	Intracranial aneurysms (Bakker et al. GWAS cohort)	Inverse variance weighted	2	-0.104339	0.0916447	0.254903
Contactin-associated protein-like 2 levels (CNTNAP2.6965.19.3)	Intracranial aneurysms (Bakker et al. GWAS cohort)	Wald ratio	1	0.132456	0.0891813	0.137479
COP9 signalosome complex subunit 2 levels (COPS2.14029.42.3)	Intracranial aneurysms (Bakker et al. GWAS cohort)	Inverse variance weighted	2	-0.0928774	0.177629	0.601062
Copine-1 levels (CPNE1.5346.24.3)	Intracranial aneurysms (Bakker et al. GWAS cohort)	Inverse variance weighted	3	-0.0521643	0.0801646	0.51523
Corneodesmosin levels (CDSN.7085.81.3)	Intracranial aneurysms (Bakker et al. GWAS cohort)	Inverse variance weighted	4	0.0553784	0.0858061	0.518675
Cortexin-3 levels (CTXN3.10467.58.3)	Intracranial aneurysms (Bakker et al. GWAS cohort)	Wald ratio	1	0.0121561	0.167626	0.942189
Corticotropin-releasing factor-binding protein levels (CRHBP.6039.24.3)	Intracranial aneurysms (Bakker et al. GWAS cohort)	Inverse variance weighted	2	-0.0111867	0.116759	0.923672
Creatine kinase M-type levels (CKM.2670.67.4)	Intracranial aneurysms (Bakker et al. GWAS cohort)	Wald ratio	1	-0.104845	0.196585	0.593803
CREB-binding protein levels (CREBBP.13614.6.3)	Intracranial aneurysms (Bakker et al. GWAS cohort)	Inverse variance weighted	3	-0.0171962	0.105428	0.870433
Cryptic protein levels (CFC1.3294.55.2)	Intracranial aneurysms (Bakker et al. GWAS cohort)	Wald ratio	1	0.0806916	0.190922	0.672557
CUB and sushi domain-containing protein 1 levels (CSMD1.9598.23.3)	Intracranial aneurysms (Bakker et al. GWAS cohort)	Inverse variance weighted	3	-0.180729	0.0964155	0.0608636
CUB and zona pellucida-like domain-containing protein 1 levels (CUZD1.7943.16.3)	Intracranial aneurysms (Bakker et al. GWAS cohort)	Inverse variance weighted	2	-0.0325374	0.127951	0.799267
Cullin-3 levels (CUL3.10045.47.3)	Intracranial aneurysms (Bakker et al. GWAS cohort)	Wald ratio	1	0.0155405	0.144595	0.914411
CXADR-like membrane protein levels (CLMP.10440.26.3)	Intracranial aneurysms (Bakker et al. GWAS cohort)	Wald ratio	1	-0.0303408	0.116376	0.794313
Cyclic AMP-dependent transcription factor ATF-6 alpha levels (ATF6.11277.23.3)	Intracranial aneurysms (Bakker et al. GWAS cohort)	Wald ratio	1	0.143149	0.169734	0.39902
Cyclic AMP-responsive element-binding protein 3-like protein 4 levels (CREB3L4.11308.8.3)	Intracranial aneurysms (Bakker et al. GWAS cohort)	Wald ratio	1	0.048495	0.164437	0.768059
Cyclin-dependent kinase 5:Cyclin-dependent kinase 5 activator 1 complex levels (CDK5.CDK5R1.3358.51.2)	Intracranial aneurysms (Bakker et al. GWAS cohort)	Wald ratio	1	-0.191167	0.176005	0.277416
Cyclin-H levels (CCNH.9848.22.3)	Intracranial aneurysms (Bakker et al. GWAS cohort)	Wald ratio	1	0.010198	0.196761	0.958665
Cystatin-8 levels (CST8.10572.65.3)	Intracranial aneurysms (Bakker et al. GWAS cohort)	Inverse variance weighted	2	0.0317656	0.132538	0.810585
Cystatin-F levels (CST7.3302.58.1)	Intracranial aneurysms (Bakker et al. GWAS cohort)	Inverse variance weighted	4	-0.0216521	0.0712541	0.761226
Cystatin-M levels (CST6.3303.23.2)	Intracranial aneurysms (Bakker et al. GWAS cohort)	Wald ratio	1	0.0236149	0.150954	0.875688
Cystatin-M levels (CST6.14711.27.3)	Intracranial aneurysms (Bakker et al. GWAS cohort)	Wald ratio	1	0.0248899	0.159104	0.875688
Cysteine-rich hydrophobic domain-containing protein 2 levels (CHIC2.10914.4.3)	Intracranial aneurysms (Bakker et al. GWAS cohort)	Inverse variance weighted	2	0.162636	0.165789	0.326601
Cysteine-rich motor neuron 1 protein levels (CRIM1.8699.43.3)	Intracranial aneurysms (Bakker et al. GWAS cohort)	Wald ratio	1	0.0568256	0.192031	0.767292
Cysteine-rich secretory protein 2 levels (CRISP2.9282.12.3)	Intracranial aneurysms (Bakker et al. GWAS cohort)	Inverse variance weighted	4	0.0320056	0.104155	0.758625
Cysteine-rich secretory protein LCCL domain-containing 2 levels (CRISPLD2.5691.2.3)	Intracranial aneurysms (Bakker et al. GWAS cohort)	Inverse variance weighted	3	0.144821	0.107027	0.176016
Cysteine-rich with EGF-like domain protein 1 levels (CRELD1.7628.40.3)	Intracranial aneurysms (Bakker et al. GWAS cohort)	Inverse variance weighted	7	0.00217157	0.0573752	0.969808
Cytochrome b-c1 complex subunit 7 levels (UQCRB.12957.62.3)	Intracranial aneurysms (Bakker et al. GWAS cohort)	Inverse variance weighted	2	0.035082	0.140081	0.802246
Cytochrome c levels (CYCS.2942.50.2)	Intracranial aneurysms (Bakker et al. GWAS cohort)	Wald ratio	1	-0.430416	0.19297	0.0257154
Cytochrome c oxidase assembly factor 3 homolog, mitochondrial levels (COA3.7888.58.3)	Intracranial aneurysms (Bakker et al. GWAS cohort)	Inverse variance weighted	2	0.0326501	0.210153	0.876535
Cytochrome c oxidase subunit 4 isoform 2, mitochondrial levels (COX4I2.7850.1.3)	Intracranial aneurysms (Bakker et al. GWAS cohort)	Wald ratio	1	-0.153846	0.141645	0.277416
Cytochrome c oxidase subunit 8A, mitochondrial levels (COX8A.10497.242.3)	Intracranial aneurysms (Bakker et al. GWAS cohort)	Wald ratio	1	0.189631	0.18679	0.310006
Cytoglobin levels (CYGB.11546.7.3)	Intracranial aneurysms (Bakker et al. GWAS cohort)	Wald ratio	1	-0.127704	0.191207	0.504208
Cytohesin-2 levels (CYTH2.12533.135.3)	Intracranial aneurysms (Bakker et al. GWAS cohort)	Wald ratio	1	0.0135039	0.186212	0.942189
Cytohesin-4 levels (CYTH4.12746.4.3)	Intracranial aneurysms (Bakker et al. GWAS cohort)	Inverse variance weighted	2	0.103793	0.135586	0.443967
Cytokine receptor common subunit beta levels (CSF2RB.10512.13.3)	Intracranial aneurysms (Bakker et al. GWAS cohort)	Wald ratio	1	-0.18331	0.190442	0.335775
Cytoskeleton-associated protein 2 levels (CKAP2.5345.51.3)	Intracranial aneurysms (Bakker et al. GWAS cohort)	Inverse variance weighted	5	-0.0151611	0.0681075	0.823842
Cytosolic non-specific dipeptidase levels (CNDP2.3192.3.2)	Intracranial aneurysms (Bakker et al. GWAS cohort)	Wald ratio	1	-0.0900454	0.193722	0.642061
D-glucuronyl C5-epimerase levels (GLCE.7808.5.3)	Intracranial aneurysms (Bakker et al. GWAS cohort)	Inverse variance weighted	4	-0.0662815	0.0753315	0.378933
DCN1-like protein 3 levels (DCUN1D3.13553.4.3)	Intracranial aneurysms (Bakker et al. GWAS cohort)	Wald ratio	1	0.404569	0.19381	0.0368473
DCN1-like protein 5 levels (DCUN1D5.8760.10.3)	Intracranial aneurysms (Bakker et al. GWAS cohort)	Inverse variance weighted	3	0.00931367	0.134924	0.944966
Dedicator of cytokinesis protein 9 levels (DOCK9.14002.18.3)	Intracranial aneurysms (Bakker et al. GWAS cohort)	Wald ratio	1	0.0379557	0.158211	0.810404
Deformed epidermal autoregulatory factor 1 homolog levels (DEAF1.6369.82.3)	Intracranial aneurysms (Bakker et al. GWAS cohort)	Wald ratio	1	-0.0443379	0.175554	0.800608
Deoxycytidine kinase levels (DCK.9836.20.3)	Intracranial aneurysms (Bakker et al. GWAS cohort)	Inverse variance weighted	2	-0.147034	0.127278	0.248
Deoxynucleoside triphosphate triphosphohydrolase SAMHD1 levels (SAMHD1.11303.7.3)	Intracranial aneurysms (Bakker et al. GWAS cohort)	Wald ratio	1	0.0907143	0.194286	0.640563
Dermatopontin levels (DPT.4979.34.2)	Intracranial aneurysms (Bakker et al. GWAS cohort)	Inverse variance weighted	3	-0.0355713	0.0618477	0.565194
Desmocollin-2 levels (DSC2.13126.52.3)	Intracranial aneurysms (Bakker et al. GWAS cohort)	Wald ratio	1	-0.00799017	0.170252	0.962568
Desmocollin-3 levels (DSC3.4981.6.1)	Intracranial aneurysms (Bakker et al. GWAS cohort)	Wald ratio	1	0.408836	0.190743	0.0320824
Desmoglein-1 levels (DSG1.2976.58.2)	Intracranial aneurysms (Bakker et al. GWAS cohort)	Wald ratio	1	-0.178792	0.164612	0.277416
Desmoglein-2 levels (DSG2.9484.75.3)	Intracranial aneurysms (Bakker et al. GWAS cohort)	Inverse variance weighted	2	-0.0773843	0.132396	0.558891
Diablo homolog, mitochondrial levels (DIABLO.3122.6.2)	Intracranial aneurysms (Bakker et al. GWAS cohort)	Wald ratio	1	-0.0351541	0.183883	0.848387
Diamine acetyltransferase 1 levels (SAT1.9859.180.3)	Intracranial aneurysms (Bakker et al. GWAS cohort)	Wald ratio	1	-0.0083045	0.186159	0.964418
Diamine acetyltransferase 2 levels (SAT2.12524.18.3)	Intracranial aneurysms (Bakker et al. GWAS cohort)	Inverse variance weighted	2	0.204149	0.12198	0.0942034
Dickkopf-like protein 1 levels (DKKL1.3644.5.4)	Intracranial aneurysms (Bakker et al. GWAS cohort)	Wald ratio	1	-0.013324	0.183731	0.942189
Dickkopf-related protein 1 levels (DKK1.3535.84.1)	Intracranial aneurysms (Bakker et al. GWAS cohort)	Inverse variance weighted	3	-0.0773222	0.175269	0.659095
Dickkopf-related protein 3 levels (DKK3.3607.71.6)	Intracranial aneurysms (Bakker et al. GWAS cohort)	Wald ratio	1	-0.194149	0.165957	0.242053
Dickkopf-related protein 4 levels (DKK4.3365.7.2)	Intracranial aneurysms (Bakker et al. GWAS cohort)	Inverse variance weighted	4	-0.102845	0.135339	0.44731
Dihydrofolate reductase levels (DHFR.9823.2.3)	Intracranial aneurysms (Bakker et al. GWAS cohort)	Inverse variance weighted	3	0.0508266	0.0896639	0.570812
Dihydropteridine reductase levels (QDPR.11257.1.3)	Intracranial aneurysms (Bakker et al. GWAS cohort)	Inverse variance weighted	2	0.0341822	0.158396	0.829142
Dipeptidase 2 levels (DPEP2.8327.26.3)	Intracranial aneurysms (Bakker et al. GWAS cohort)	Inverse variance weighted	4	0.0556765	0.0718717	0.438537
Dipeptidyl peptidase 2 levels (DPP7.8346.9.3)	Intracranial aneurysms (Bakker et al. GWAS cohort)	Wald ratio	1	-0.259866	0.189435	0.170127
Dipeptidyl peptidase 2 levels (DPP7.3608.12.5)	Intracranial aneurysms (Bakker et al. GWAS cohort)	Inverse variance weighted	2	-0.0866666	0.119278	0.467475
Discoidin, CUB and LCCL domain-containing protein 2 levels (DCBLD2.9338.2.3)	Intracranial aneurysms (Bakker et al. GWAS cohort)	Inverse variance weighted	3	0.0506258	0.105193	0.630328
Disintegrin and metalloproteinase domain-containing protein 11 levels (ADAM11.6586.19.3)	Intracranial aneurysms (Bakker et al. GWAS cohort)	Inverse variance weighted	2	0.011409	0.0839167	0.891856
Disintegrin and metalloproteinase domain-containing protein 23 levels (ADAM23.7049.2.3)	Intracranial aneurysms (Bakker et al. GWAS cohort)	Inverse variance weighted	3	0.0582907	0.101833	0.567042
Disks large homolog 3 levels (DLG3.7897.75.3)	Intracranial aneurysms (Bakker et al. GWAS cohort)	Wald ratio	1	-0.016609	0.165398	0.920012
DNA repair protein RAD51 homolog 1 levels (RAD51.2871.73.2)	Intracranial aneurysms (Bakker et al. GWAS cohort)	Wald ratio	1	-0.177696	0.163603	0.277416
DNA repair protein RAD51 homolog 4 levels (RAD51L3.12554.10.3)	Intracranial aneurysms (Bakker et al. GWAS cohort)	Inverse variance weighted	3	0.0610236	0.062415	0.328219
DNA repair protein XRCC4 levels (XRCC4.9886.28.3)	Intracranial aneurysms (Bakker et al. GWAS cohort)	Inverse variance weighted	2	-0.130539	0.164434	0.42727
DNA-3-methyladenine glycosylase levels (MPG.12438.127.3)	Intracranial aneurysms (Bakker et al. GWAS cohort)	Wald ratio	1	0.0721649	0.170747	0.672557
DNA-binding protein inhibitor ID-1 levels (ID1.9436.2.3)	Intracranial aneurysms (Bakker et al. GWAS cohort)	Wald ratio	1	-0.197011	0.181386	0.277416
DNA-binding protein inhibitor ID-2 levels (ID2.9426.73.3)	Intracranial aneurysms (Bakker et al. GWAS cohort)	Wald ratio	1	-0.253316	0.19204	0.187143
DNA-binding protein SATB1 levels (SATB1.13511.29.3)	Intracranial aneurysms (Bakker et al. GWAS cohort)	Wald ratio	1	-0.109597	0.214831	0.609945
DNA-directed RNA polymerases I and III subunit RPAC1 levels (POLR1C.12939.1.3)	Intracranial aneurysms (Bakker et al. GWAS cohort)	Inverse variance weighted	2	-0.252112	0.125813	0.0450855
DNA/RNA-binding protein KIN17 levels (KIN.14643.27.3)	Intracranial aneurysms (Bakker et al. GWAS cohort)	Inverse variance weighted	4	-0.0496173	0.0820817	0.54552
DnaJ homolog subfamily A member 4 levels (DNAJA4.9744.139.3)	Intracranial aneurysms (Bakker et al. GWAS cohort)	Wald ratio	1	0.196203	0.163924	0.231341
DnaJ homolog subfamily B member 11 levels (DNAJB11.7110.2.3)	Intracranial aneurysms (Bakker et al. GWAS cohort)	Inverse variance weighted	2	-0.12443	0.142724	0.383306
DnaJ homolog subfamily B member 14 levels (DNAJB14.8053.16.3)	Intracranial aneurysms (Bakker et al. GWAS cohort)	Wald ratio	1	-0.0848677	0.0762371	0.265619
DnaJ homolog subfamily B member 9 levels (DNAJB9.11214.40.3)	Intracranial aneurysms (Bakker et al. GWAS cohort)	Inverse variance weighted	2	-0.0150707	0.209796	0.942733
DnaJ homolog subfamily C member 30 levels (DNAJC30.7866.11.3)	Intracranial aneurysms (Bakker et al. GWAS cohort)	Wald ratio	1	-0.364299	0.214971	0.0901432
Dolichyl-diphosphooligosaccharide--protein glycosyltransferase subunit 1 levels (RPN1.6458.6.3)	Intracranial aneurysms (Bakker et al. GWAS cohort)	Inverse variance weighted	4	-0.109754	0.0774124	0.156255
Dolichyl-diphosphooligosaccharide--protein glycosyltransferase subunit 1 levels (RPN1.10490.3.3)	Intracranial aneurysms (Bakker et al. GWAS cohort)	Wald ratio	1	-0.104659	0.178685	0.558068
Dorsal root ganglia homeobox protein levels (DRGX.8034.6.3)	Intracranial aneurysms (Bakker et al. GWAS cohort)	Inverse variance weighted	2	0.0481361	0.0567877	0.396633
Down syndrome cell adhesion molecule levels (DSCAM.9175.48.3)	Intracranial aneurysms (Bakker et al. GWAS cohort)	Wald ratio	1	0.10083	0.169678	0.552349
Drebrin-like protein levels (DBNL.4978.54.2)	Intracranial aneurysms (Bakker et al. GWAS cohort)	Inverse variance weighted	2	-0.0806142	0.167728	0.630784
Dual specificity mitogen-activated protein kinase kinase 3 levels (MAP2K3.6151.18.3)	Intracranial aneurysms (Bakker et al. GWAS cohort)	Inverse variance weighted	2	-0.0749158	0.116596	0.520531
Dual specificity mitogen-activated protein kinase kinase 4 levels (MAP2K4.5242.37.3)	Intracranial aneurysms (Bakker et al. GWAS cohort)	Inverse variance weighted	4	-0.0655	0.0617232	0.288604
Dual specificity protein kinase CLK2 levels (CLK2.11327.56.3)	Intracranial aneurysms (Bakker et al. GWAS cohort)	Inverse variance weighted	2	-0.0859826	0.128945	0.504889
Dual specificity protein phosphatase 13 isoform A levels (DUSP13.6525.17.3)	Intracranial aneurysms (Bakker et al. GWAS cohort)	Inverse variance weighted	5	-0.013491	0.0992473	0.891874
Dual specificity protein phosphatase 4 levels (DUSP4.10035.6.3)	Intracranial aneurysms (Bakker et al. GWAS cohort)	Wald ratio	1	0.012786	0.176312	0.942189
Dual specificity tyrosine-phosphorylation-regulated kinase 3 levels (DYRK3.4359.87.1)	Intracranial aneurysms (Bakker et al. GWAS cohort)	Wald ratio	1	0.00948905	0.194891	0.961167
Dynactin subunit 2 levels (DCTN2.5879.51.3)	Intracranial aneurysms (Bakker et al. GWAS cohort)	Wald ratio	1	-0.0421	0.162457	0.795522
Dynactin-associated protein levels (DYNAP.10692.48.3)	Intracranial aneurysms (Bakker et al. GWAS cohort)	Wald ratio	1	-0.0610795	0.18679	0.743671
E-selectin levels (SELE.3470.1.2)	Intracranial aneurysms (Bakker et al. GWAS cohort)	Inverse variance weighted	3	-0.031878	0.0782367	0.683673
E3 ubiquitin-protein ligase NEURL1 levels (NEURL1.13604.27.3)	Intracranial aneurysms (Bakker et al. GWAS cohort)	Wald ratio	1	0.165031	0.142945	0.248293
E3 ubiquitin-protein ligase pellino homolog 2 levels (PELI2.12702.13.3)	Intracranial aneurysms (Bakker et al. GWAS cohort)	Wald ratio	1	0.0570292	0.174403	0.743671
E3 ubiquitin-protein ligase RNF128 levels (RNF128.6510.56.3)	Intracranial aneurysms (Bakker et al. GWAS cohort)	Inverse variance weighted	2	-0.176036	0.133567	0.187517
E3 ubiquitin-protein ligase RNF13 levels (RNF13.8087.250.3)	Intracranial aneurysms (Bakker et al. GWAS cohort)	Inverse variance weighted	2	0.0693093	0.0898288	0.440369
E3 ubiquitin-protein ligase RNF43 levels (RNF43.14120.2.3)	Intracranial aneurysms (Bakker et al. GWAS cohort)	Wald ratio	1	0.0912356	0.195402	0.640563
E3 ubiquitin-protein ligase RNF8 levels (RNF8.14663.44.3)	Intracranial aneurysms (Bakker et al. GWAS cohort)	Inverse variance weighted	2	0.110738	0.105719	0.294883
Ecto-ADP-ribosyltransferase 3 levels (ART3.10970.3.3)	Intracranial aneurysms (Bakker et al. GWAS cohort)	Inverse variance weighted	2	-0.0934943	0.159757	0.558394
Ecto-ADP-ribosyltransferase 3 levels (ART3.7970.315.3)	Intracranial aneurysms (Bakker et al. GWAS cohort)	Inverse variance weighted	3	-0.0693549	0.125807	0.581442
Ecto-ADP-ribosyltransferase 4 levels (ART4.6576.1.3)	Intracranial aneurysms (Bakker et al. GWAS cohort)	Inverse variance weighted	4	-0.0266658	0.0315847	0.398522
Ectodysplasin-A, secreted form levels (EDA.14024.196.3)	Intracranial aneurysms (Bakker et al. GWAS cohort)	Wald ratio	1	-0.200553	0.184647	0.277416
Ectonucleoside triphosphate diphosphohydrolase 1 levels (ENTPD1.7999.23.3)	Intracranial aneurysms (Bakker et al. GWAS cohort)	Wald ratio	1	0.0698344	0.164867	0.671872
Ectonucleoside triphosphate diphosphohydrolase 3 levels (ENTPD3.4436.1.2)	Intracranial aneurysms (Bakker et al. GWAS cohort)	Wald ratio	1	-0.195155	0.179677	0.277416
Ectonucleoside triphosphate diphosphohydrolase 5 levels (ENTPD5.4437.56.3)	Intracranial aneurysms (Bakker et al. GWAS cohort)	Inverse variance weighted	4	-0.066078	0.094906	0.486274
Ectonucleoside triphosphate diphosphohydrolase 6 levels (ENTPD6.8932.1.3)	Intracranial aneurysms (Bakker et al. GWAS cohort)	Wald ratio	1	0.129506	0.189586	0.494545
Ectonucleotide pyrophosphatase/phosphodiesterase family member 5 levels (ENPP5.6556.5.3)	Intracranial aneurysms (Bakker et al. GWAS cohort)	Inverse variance weighted	3	-0.0325272	0.0702821	0.643501
Ectonucleotide pyrophosphatase/phosphodiesterase family member 7 levels (ENPP7.4435.66.2)	Intracranial aneurysms (Bakker et al. GWAS cohort)	Wald ratio	1	-0.0608365	0.0757531	0.421923
EH domain-binding protein 1 levels (EHBP1.12813.18.3)	Intracranial aneurysms (Bakker et al. GWAS cohort)	Wald ratio	1	-0.0885631	0.160704	0.581569
Elafin levels (PI3.4982.54.1)	Intracranial aneurysms (Bakker et al. GWAS cohort)	Wald ratio	1	-0.132043	0.177006	0.455679
EMILIN-3 levels (EMILIN3.8773.172.3)	Intracranial aneurysms (Bakker et al. GWAS cohort)	Wald ratio	1	-0.11359	0.138945	0.413632
EMILIN-3 levels (EMILIN3.8964.14.3)	Intracranial aneurysms (Bakker et al. GWAS cohort)	Wald ratio	1	-0.0321448	0.1745	0.853848
EMILIN-3 levels (EMILIN3.9991.112.3)	Intracranial aneurysms (Bakker et al. GWAS cohort)	Wald ratio	1	-0.0914327	0.195824	0.640563
Endogenous retrovirus group V member 1 Env polyprotein levels (ERVV.1.12531.5.3)	Intracranial aneurysms (Bakker et al. GWAS cohort)	Wald ratio	1	-0.155579	0.14324	0.277416
Endoglin levels (ENG.4908.6.1)	Intracranial aneurysms (Bakker et al. GWAS cohort)	Wald ratio	1	-0.181064	0.174153	0.298487
Endoplasmic reticulum aminopeptidase 1 levels (ERAP1.4964.67.1)	Intracranial aneurysms (Bakker et al. GWAS cohort)	Inverse variance weighted	4	0.0827648	0.0648901	0.202146
Endoplasmic reticulum aminopeptidase 2 levels (ERAP2.8960.3.3)	Intracranial aneurysms (Bakker et al. GWAS cohort)	Inverse variance weighted	4	0.0583402	0.0690941	0.398469
Endoplasmic reticulum lectin 1 levels (ERLEC1.8957.72.3)	Intracranial aneurysms (Bakker et al. GWAS cohort)	Wald ratio	1	0.265951	0.187465	0.155994
Endoplasmic reticulum mannosyl-oligosaccharide 1,2-alpha-mannosidase levels (MAN1B1.7071.23.4)	Intracranial aneurysms (Bakker et al. GWAS cohort)	Inverse variance weighted	2	0.088245	0.176655	0.617404
Endoplasmin levels (HSP90B1.6393.63.3)	Intracranial aneurysms (Bakker et al. GWAS cohort)	Inverse variance weighted	4	-0.0184693	0.0640981	0.773239
Endothelial cell-selective adhesion molecule levels (ESAM.7841.84.3)	Intracranial aneurysms (Bakker et al. GWAS cohort)	Inverse variance weighted	2	-0.131295	0.119331	0.271216
Endothelial cell-selective adhesion molecule levels (ESAM.2981.9.3)	Intracranial aneurysms (Bakker et al. GWAS cohort)	Inverse variance weighted	2	-0.134802	0.114302	0.238261
Endothelial differentiation-related factor 1 levels (EDF1.12415.122.3)	Intracranial aneurysms (Bakker et al. GWAS cohort)	Wald ratio	1	-0.0845999	0.0759966	0.265619
Endothelin-2 levels (EDN2.12574.36.3)	Intracranial aneurysms (Bakker et al. GWAS cohort)	Inverse variance weighted	3	0.147818	0.0886227	0.0953264
Endothelin-converting enzyme 1 levels (ECE1.3611.70.4)	Intracranial aneurysms (Bakker et al. GWAS cohort)	Inverse variance weighted	3	-0.106269	0.118647	0.37043
Endothelin-converting enzyme 1 levels (ECE1.8767.44.3)	Intracranial aneurysms (Bakker et al. GWAS cohort)	Inverse variance weighted	2	-0.105957	0.136731	0.438383
Envoplakin levels (EVPL.14019.73.3)	Intracranial aneurysms (Bakker et al. GWAS cohort)	Wald ratio	1	-0.218123	0.209061	0.296789
Eotaxin levels (CCL11.5301.7.3)	Intracranial aneurysms (Bakker et al. GWAS cohort)	Inverse variance weighted	3	-0.0152644	0.0834936	0.854939
EP300-interacting inhibitor of differentiation 3 levels (EID3.8079.39.3)	Intracranial aneurysms (Bakker et al. GWAS cohort)	Inverse variance weighted	2	-0.144099	0.14225	0.311061
Ephrin type-A receptor 1 levels (EPHA1.3431.54.2)	Intracranial aneurysms (Bakker et al. GWAS cohort)	Wald ratio	1	0.0707162	0.0590597	0.231163
Ephrin type-B receptor 2 levels (EPHB2.8225.86.3)	Intracranial aneurysms (Bakker et al. GWAS cohort)	Wald ratio	1	-0.0741455	0.18054	0.681302
Ephrin type-B receptor 2 levels (EPHB2.5077.28.3)	Intracranial aneurysms (Bakker et al. GWAS cohort)	Wald ratio	1	-0.0256623	0.16101	0.873367
Ephrin type-B receptor 2 levels (EPHB2.8348.4.3)	Intracranial aneurysms (Bakker et al. GWAS cohort)	Wald ratio	1	-0.0096463	0.109819	0.930006
Ephrin type-B receptor 3 levels (EPHB3.9220.7.3)	Intracranial aneurysms (Bakker et al. GWAS cohort)	Wald ratio	1	0.0348088	0.123765	0.778519
Ephrin type-B receptor 6 levels (EPHB6.5078.82.3)	Intracranial aneurysms (Bakker et al. GWAS cohort)	Wald ratio	1	-0.00256279	0.13429	0.984774
Ephrin-A4 levels (EFNA4.2614.28.2)	Intracranial aneurysms (Bakker et al. GWAS cohort)	Wald ratio	1	-0.274542	0.205907	0.182422
Ephrin-A5 levels (EFNA5.2615.60.2)	Intracranial aneurysms (Bakker et al. GWAS cohort)	Wald ratio	1	0.10542	0.19761	0.593703
Ephrin-B1 levels (EFNB1.5746.37.3)	Intracranial aneurysms (Bakker et al. GWAS cohort)	Wald ratio	1	0.022973	0.202703	0.909766
Epididymal secretory protein E1 levels (NPC2.6259.60.3)	Intracranial aneurysms (Bakker et al. GWAS cohort)	Inverse variance weighted	3	-0.0384153	0.0757509	0.612066
Epididymal-specific lipocalin-10 levels (LCN10.13007.66.3)	Intracranial aneurysms (Bakker et al. GWAS cohort)	Inverse variance weighted	2	-0.149126	0.127641	0.242678
Epididymis-specific alpha-mannosidase levels (MAN2B2.9251.28.3)	Intracranial aneurysms (Bakker et al. GWAS cohort)	Inverse variance weighted	2	-0.138204	0.0793026	0.0813792
Epiphycan levels (EPYC.9278.9.3)	Intracranial aneurysms (Bakker et al. GWAS cohort)	Inverse variance weighted	2	-0.0114634	0.141737	0.935539
Epiregulin levels (EREG.4956.2.1)	Intracranial aneurysms (Bakker et al. GWAS cohort)	Inverse variance weighted	2	-0.0140763	0.123915	0.909558
ER membrane protein complex subunit 1 levels (EMC1.11989.35.3)	Intracranial aneurysms (Bakker et al. GWAS cohort)	Wald ratio	1	-0.12675	0.196021	0.51788
ER membrane protein complex subunit 4 levels (EMC4.13516.46.3)	Intracranial aneurysms (Bakker et al. GWAS cohort)	Inverse variance weighted	3	0.0638845	0.0885268	0.470516
Erlin-1 levels (ERLIN1.8776.10.3)	Intracranial aneurysms (Bakker et al. GWAS cohort)	Wald ratio	1	0.0137581	0.189718	0.942189
ERO1-like protein alpha levels (ERO1L.7060.2.3)	Intracranial aneurysms (Bakker et al. GWAS cohort)	Inverse variance weighted	2	-0.102196	0.131646	0.437578
ERO1-like protein beta levels (ERO1LB.7994.41.3)	Intracranial aneurysms (Bakker et al. GWAS cohort)	Inverse variance weighted	2	-0.0986206	0.0839855	0.240292
Erythrocyte band 7 integral membrane protein levels (STOM.8261.51.3)	Intracranial aneurysms (Bakker et al. GWAS cohort)	Inverse variance weighted	2	-0.0880164	0.143519	0.539694
Erythroid membrane-associated protein levels (ERMAP.8631.13.3)	Intracranial aneurysms (Bakker et al. GWAS cohort)	Wald ratio	1	0.160119	0.13869	0.248293
Erythropoietin levels (EPO.5813.58.3)	Intracranial aneurysms (Bakker et al. GWAS cohort)	Wald ratio	1	-0.184615	0.17592	0.29398
Estrogen sulfotransferase levels (SULT1E1.9878.3.3)	Intracranial aneurysms (Bakker et al. GWAS cohort)	Inverse variance weighted	4	0.106861	0.0723032	0.139419
Eukaryotic translation initiation factor 3 subunit G levels (EIF3G.11454.87.3)	Intracranial aneurysms (Bakker et al. GWAS cohort)	Wald ratio	1	0.0833954	0.197319	0.672557
Eukaryotic translation initiation factor 4 gamma 3 levels (EIF4G3.13991.47.3)	Intracranial aneurysms (Bakker et al. GWAS cohort)	Wald ratio	1	0.066131	0.16131	0.681834
Exostosin-like 2 levels (EXTL2.6528.95.3)	Intracranial aneurysms (Bakker et al. GWAS cohort)	Wald ratio	1	0.0213166	0.188088	0.909766
Extracellular sulfatase Sulf-2 levels (SULF2.8305.18.3)	Intracranial aneurysms (Bakker et al. GWAS cohort)	Inverse variance weighted	3	-0.0805124	0.0877553	0.358899
F-box/LRR-repeat protein 4 levels (FBXL4.11416.23.3)	Intracranial aneurysms (Bakker et al. GWAS cohort)	Wald ratio	1	0.195906	0.192982	0.310034
Fatty acid-binding protein, liver levels (FABP1.11516.7.3)	Intracranial aneurysms (Bakker et al. GWAS cohort)	Wald ratio	1	-0.0462462	0.157958	0.769694
Fc receptor-like protein 1 levels (FCRL1.5728.60.3)	Intracranial aneurysms (Bakker et al. GWAS cohort)	Wald ratio	1	-0.218464	0.183932	0.234936
Fc receptor-like protein 3 levels (FCRL3.4440.15.2)	Intracranial aneurysms (Bakker et al. GWAS cohort)	Inverse variance weighted	3	-0.16222	0.078683	0.0392367
Fc receptor-like protein 4 levels (FCRL4.8973.23.3)	Intracranial aneurysms (Bakker et al. GWAS cohort)	Inverse variance weighted	4	-0.127485	0.0833456	0.126116
Fc receptor-like protein 6 levels (FCRL6.6617.12.3)	Intracranial aneurysms (Bakker et al. GWAS cohort)	Inverse variance weighted	2	-0.0302296	0.117599	0.797135
Ferritin levels (FTH1.FTL.3031.66.1)	Intracranial aneurysms (Bakker et al. GWAS cohort)	Inverse variance weighted	4	0.0170277	0.0867942	0.844466
Fibroblast growth factor 19 levels (FGF19.2762.30.2)	Intracranial aneurysms (Bakker et al. GWAS cohort)	Wald ratio	1	-0.0730878	0.149008	0.623784
Fibroblast growth factor 7 levels (FGF7.14031.18.3)	Intracranial aneurysms (Bakker et al. GWAS cohort)	Inverse variance weighted	2	-0.0191728	0.245636	0.937785
Fibroblast growth factor 8 isoform B levels (FGF8.2443.10.4)	Intracranial aneurysms (Bakker et al. GWAS cohort)	Wald ratio	1	-0.199857	0.190544	0.294237
Fibroblast growth factor receptor 3 levels (FGFR3.13669.6.3)	Intracranial aneurysms (Bakker et al. GWAS cohort)	Inverse variance weighted	2	-0.106152	0.129617	0.412802
Fibronectin type III domain-containing protein 5 levels (FNDC5.8041.5.3)	Intracranial aneurysms (Bakker et al. GWAS cohort)	Wald ratio	1	0.0999296	0.1886	0.596215
Ficolin-1 levels (FCN1.3613.62.5)	Intracranial aneurysms (Bakker et al. GWAS cohort)	Inverse variance weighted	2	0.0917658	0.0713693	0.198517
Ficolin-2 levels (FCN2.3313.21.2)	Intracranial aneurysms (Bakker et al. GWAS cohort)	Inverse variance weighted	3	-0.0335928	0.177571	0.849952
Filamin-A levels (FLNA.11124.9.3)	Intracranial aneurysms (Bakker et al. GWAS cohort)	Wald ratio	1	-0.0121251	0.167198	0.942189
Filamin-A levels (FLNA.11108.16.3)	Intracranial aneurysms (Bakker et al. GWAS cohort)	Inverse variance weighted	2	-0.0646362	0.131031	0.621808
Follistatin-related protein 1 levels (FSTL1.13112.179.3)	Intracranial aneurysms (Bakker et al. GWAS cohort)	Wald ratio	1	-0.172596	0.214756	0.421581
Follistatin-related protein 4 levels (FSTL4.9350.3.3)	Intracranial aneurysms (Bakker et al. GWAS cohort)	Wald ratio	1	-0.10069	0.161105	0.531971
Forkhead box protein L2 levels (FOXL2.11375.49.3)	Intracranial aneurysms (Bakker et al. GWAS cohort)	Wald ratio	1	-0.0344353	0.19146	0.857266
Four-jointed box protein 1 levels (FJX1.7921.65.3)	Intracranial aneurysms (Bakker et al. GWAS cohort)	Inverse variance weighted	2	0.0301886	0.103955	0.771508
Fractalkine levels (CX3CL1.2827.23.2)	Intracranial aneurysms (Bakker et al. GWAS cohort)	Wald ratio	1	-0.255668	0.196054	0.19221
Fumarylacetoacetase levels (FAH.11424.4.3)	Intracranial aneurysms (Bakker et al. GWAS cohort)	Wald ratio	1	0.413321	0.196781	0.0356932
Furin levels (FURIN.6276.16.3)	Intracranial aneurysms (Bakker et al. GWAS cohort)	Inverse variance weighted	3	-0.0144407	0.0910568	0.873992
Galactoside 3(4)-L-fucosyltransferase levels (FUT3.4548.4.2)	Intracranial aneurysms (Bakker et al. GWAS cohort)	Inverse variance weighted	2	0.0468242	0.142832	0.743042
Galactosylgalactosylxylosylprotein 3-beta-glucuronosyltransferase 3 levels (B3GAT3.6897.38.3)	Intracranial aneurysms (Bakker et al. GWAS cohort)	Inverse variance weighted	2	0.117314	0.0819128	0.152092
Galanin peptides levels (GAL.13389.8.3)	Intracranial aneurysms (Bakker et al. GWAS cohort)	Inverse variance weighted	3	-0.265291	0.0967923	0.00612839
Galanin-like peptide levels (GALP.9398.30.3)	Intracranial aneurysms (Bakker et al. GWAS cohort)	Inverse variance weighted	2	-0.00397127	0.129741	0.975581
Galectin-4 levels (LGALS4.2982.82.2)	Intracranial aneurysms (Bakker et al. GWAS cohort)	Wald ratio	1	0.157353	0.177206	0.374559
Galectin-7 levels (LGALS7.9196.8.3)	Intracranial aneurysms (Bakker et al. GWAS cohort)	Inverse variance weighted	2	0.0338391	0.26661	0.899001
Galectin-9 levels (LGALS9.9197.4.3)	Intracranial aneurysms (Bakker et al. GWAS cohort)	Inverse variance weighted	2	-0.0386566	0.141517	0.784731
Gamma-aminobutyric acid receptor-associated protein-like 1 levels (GABARAPL1.12661.44.3)	Intracranial aneurysms (Bakker et al. GWAS cohort)	Wald ratio	1	0.0816922	0.19329	0.672557
Gamma-aminobutyric acid type B receptor subunit 2 levels (GABBR2.13948.50.3)	Intracranial aneurysms (Bakker et al. GWAS cohort)	Inverse variance weighted	2	-0.0501846	0.111478	0.652585
Gamma-glutamyl hydrolase levels (GGH.9370.69.3)	Intracranial aneurysms (Bakker et al. GWAS cohort)	Inverse variance weighted	3	-0.0241724	0.107941	0.822803
Gamma-interferon-inducible protein 16 levels (IFI16.12893.159.3)	Intracranial aneurysms (Bakker et al. GWAS cohort)	Inverse variance weighted	2	-0.00587973	0.119034	0.960604
Gap junction alpha-1 protein levels (GJA1.9937.7.3)	Intracranial aneurysms (Bakker et al. GWAS cohort)	Inverse variance weighted	2	-0.0253389	0.174873	0.884791
Gastrin-releasing peptide levels (GRP.8339.72.3)	Intracranial aneurysms (Bakker et al. GWAS cohort)	Wald ratio	1	0.202923	0.155202	0.19105
Gastrin-releasing peptide levels (GRP.8400.74.3)	Intracranial aneurysms (Bakker et al. GWAS cohort)	Inverse variance weighted	2	0.016142	0.11187	0.88527
GDH/6PGL endoplasmic bifunctional protein levels (H6PD.7161.25.3)	Intracranial aneurysms (Bakker et al. GWAS cohort)	Inverse variance weighted	4	0.0110743	0.066573	0.867883
GDNF family receptor alpha-1 levels (GFRA1.3314.74.2)	Intracranial aneurysms (Bakker et al. GWAS cohort)	Inverse variance weighted	2	-0.266238	0.299885	0.374647
GDNF family receptor alpha-2 levels (GFRA2.2515.14.3)	Intracranial aneurysms (Bakker et al. GWAS cohort)	Inverse variance weighted	2	-0.0129767	0.113959	0.909339
GDNF family receptor alpha-like levels (GFRAL.6920.1.3)	Intracranial aneurysms (Bakker et al. GWAS cohort)	Inverse variance weighted	3	-0.072277	0.0924485	0.434327
GDP-fucose protein O-fucosyltransferase 1 levels (POFUT1.5634.39.3)	Intracranial aneurysms (Bakker et al. GWAS cohort)	Wald ratio	1	0.00185797	0.18559	0.992012
GDP-fucose protein O-fucosyltransferase 2 levels (POFUT2.6042.52.3)	Intracranial aneurysms (Bakker et al. GWAS cohort)	Inverse variance weighted	3	0.0231486	0.0846725	0.784553
Glia-derived nexin levels (SERPINE2.3217.74.2)	Intracranial aneurysms (Bakker et al. GWAS cohort)	Inverse variance weighted	3	0.0355403	0.0847948	0.675119
Glucagon levels (GCG.4891.50.1)	Intracranial aneurysms (Bakker et al. GWAS cohort)	Inverse variance weighted	2	0.216138	0.110726	0.050937
Glucokinase levels (GCK.12960.9.3)	Intracranial aneurysms (Bakker et al. GWAS cohort)	Wald ratio	1	-0.158124	0.145583	0.277416
Glucosidase 2 subunit beta levels (PRKCSH.5687.5.3)	Intracranial aneurysms (Bakker et al. GWAS cohort)	Inverse variance weighted	2	-0.0861411	0.108917	0.429011
Glucoside xylosyltransferase 1 levels (GXYLT1.8229.1.3)	Intracranial aneurysms (Bakker et al. GWAS cohort)	Inverse variance weighted	4	0.094173	0.0839582	0.262005
Glutamate carboxypeptidase 2 levels (FOLH1.3218.8.2)	Intracranial aneurysms (Bakker et al. GWAS cohort)	Wald ratio	1	-0.185067	0.170389	0.277416
Glutamate receptor ionotropic, delta-2 levels (GRID2.12758.47.3)	Intracranial aneurysms (Bakker et al. GWAS cohort)	Inverse variance weighted	2	-0.0319442	0.113331	0.778047
Glutaminyl-peptide cyclotransferase-like protein levels (QPCTL.8866.53.3)	Intracranial aneurysms (Bakker et al. GWAS cohort)	Wald ratio	1	0.297753	0.192884	0.122664
Glutaredoxin-like protein C5orf63 levels (C5orf63.13378.80.3)	Intracranial aneurysms (Bakker et al. GWAS cohort)	Wald ratio	1	-0.0624093	0.190856	0.743671
Glutathione S-transferase A1 levels (GSTA1.12446.49.3)	Intracranial aneurysms (Bakker et al. GWAS cohort)	Wald ratio	1	-0.197183	0.206338	0.339258
Glutathione S-transferase A4 levels (GSTA4.14645.253.3)	Intracranial aneurysms (Bakker et al. GWAS cohort)	Wald ratio	1	0.0119422	0.164676	0.942189
Glutathione S-transferase Mu 1 levels (GSTM1.7239.9.3)	Intracranial aneurysms (Bakker et al. GWAS cohort)	Inverse variance weighted	2	-0.125898	0.127215	0.322345
Glutathione S-transferase omega-1 levels (GSTO1.12436.84.3)	Intracranial aneurysms (Bakker et al. GWAS cohort)	Inverse variance weighted	5	0.0606164	0.0891869	0.496722
Glutathione S-transferase P levels (GSTP1.4911.49.2)	Intracranial aneurysms (Bakker et al. GWAS cohort)	Inverse variance weighted	2	-0.0950726	0.0831612	0.252942
Glutathione S-transferase P levels (GSTP1.13576.15.3)	Intracranial aneurysms (Bakker et al. GWAS cohort)	Wald ratio	1	0.206387	0.185689	0.266368
Glutathione S-transferase theta-2B levels (GSTT2B.11273.176.3)	Intracranial aneurysms (Bakker et al. GWAS cohort)	Wald ratio	1	0.0106082	0.170438	0.950371
Glycerol-3-phosphate dehydrogenase 1-like protein levels (GPD1L.12420.10.3)	Intracranial aneurysms (Bakker et al. GWAS cohort)	Inverse variance weighted	2	0.107712	0.131892	0.414116
Glycine N-methyltransferase levels (GNMT.14006.36.3)	Intracranial aneurysms (Bakker et al. GWAS cohort)	Inverse variance weighted	2	0.0337769	0.195177	0.862606
Glycogen phosphorylase, liver form levels (PYGL.11441.11.3)	Intracranial aneurysms (Bakker et al. GWAS cohort)	Inverse variance weighted	2	-0.191693	0.0984421	0.0515033
Glycolipid transfer protein domain-containing protein 2 levels (GLTPD2.7948.129.3)	Intracranial aneurysms (Bakker et al. GWAS cohort)	Inverse variance weighted	2	-0.0290349	0.119375	0.807831
Glycoprotein endo-alpha-1,2-mannosidase levels (MANEA.8014.359.3)	Intracranial aneurysms (Bakker et al. GWAS cohort)	Inverse variance weighted	2	0.0213514	0.0681983	0.754221
Glycoprotein hormone alpha-2 levels (GPHA2.6395.58.3)	Intracranial aneurysms (Bakker et al. GWAS cohort)	Wald ratio	1	-0.0543396	0.10717	0.612125
Glycoprotein Xg levels (XG.8044.90.3)	Intracranial aneurysms (Bakker et al. GWAS cohort)	Inverse variance weighted	2	0.105359	0.116975	0.367747
Glycosaminoglycan xylosylkinase levels (FAM20B.7198.197.3)	Intracranial aneurysms (Bakker et al. GWAS cohort)	Inverse variance weighted	2	-0.0459613	0.127459	0.7184
Glycosyltransferase 8 domain-containing protein 1 levels (GLT8D1.8955.60.3)	Intracranial aneurysms (Bakker et al. GWAS cohort)	Inverse variance weighted	2	-0.0767056	0.0661754	0.246405
Glypican-1 levels (GPC1.8697.38.3)	Intracranial aneurysms (Bakker et al. GWAS cohort)	Inverse variance weighted	2	-0.073675	0.112394	0.512141
Glypican-3 levels (GPC3.4842.62.2)	Intracranial aneurysms (Bakker et al. GWAS cohort)	Wald ratio	1	-0.0474725	0.188571	0.801236
Glypican-5 levels (GPC5.4991.12.1)	Intracranial aneurysms (Bakker et al. GWAS cohort)	Inverse variance weighted	3	-0.240999	0.0806115	0.00279305
Golgi membrane protein 1 levels (GOLM1.8983.7.3)	Intracranial aneurysms (Bakker et al. GWAS cohort)	Inverse variance weighted	3	0.111534	0.10028	0.266039
Golgi SNAP receptor complex member 1 levels (GOSR1.7805.52.3)	Intracranial aneurysms (Bakker et al. GWAS cohort)	Inverse variance weighted	2	0.13931	0.145016	0.336727
GRAM domain-containing protein 1C levels (GRAMD1C.8842.16.3)	Intracranial aneurysms (Bakker et al. GWAS cohort)	Inverse variance weighted	2	0.0378901	0.0551704	0.492219
GRAM domain-containing protein 1C levels (GRAMD1C.8336.267.3)	Intracranial aneurysms (Bakker et al. GWAS cohort)	Inverse variance weighted	2	0.073523	0.0885853	0.406557
Granulins levels (GRN.4992.49.1)	Intracranial aneurysms (Bakker et al. GWAS cohort)	Inverse variance weighted	4	0.0723473	0.1844	0.694808
Granulysin levels (GNLY.3195.50.2)	Intracranial aneurysms (Bakker et al. GWAS cohort)	Inverse variance weighted	4	-0.0661808	0.0689578	0.337192
Granzyme A levels (GZMA.3440.7.2)	Intracranial aneurysms (Bakker et al. GWAS cohort)	Wald ratio	1	0.271351	0.193216	0.160203
Granzyme B levels (GZMB.4133.54.2)	Intracranial aneurysms (Bakker et al. GWAS cohort)	Inverse variance weighted	2	-0.0603033	0.112484	0.591886
Granzyme B levels (GZMB.14041.13.3)	Intracranial aneurysms (Bakker et al. GWAS cohort)	Inverse variance weighted	3	-0.088333	0.091705	0.335432
Granzyme K levels (GZMK.9545.156.3)	Intracranial aneurysms (Bakker et al. GWAS cohort)	Wald ratio	1	0.16858	0.159517	0.290595
Group XIIB secretory phospholipase A2-like protein levels (PLA2G12B.9380.2.3)	Intracranial aneurysms (Bakker et al. GWAS cohort)	Inverse variance weighted	2	-0.0226327	0.149828	0.87993
Growth arrest and DNA damage-inducible proteins-interacting protein 1 levels (GADD45GIP1.9302.90.3)	Intracranial aneurysms (Bakker et al. GWAS cohort)	Wald ratio	1	-0.170381	0.15057	0.257811
Growth factor receptor-bound protein 14 levels (GRB14.13628.58.3)	Intracranial aneurysms (Bakker et al. GWAS cohort)	Wald ratio	1	-0.151474	0.193283	0.433223
Growth factor receptor-bound protein 7 levels (GRB7.11281.6.3)	Intracranial aneurysms (Bakker et al. GWAS cohort)	Inverse variance weighted	2	-0.0162383	0.113381	0.886117
Growth-regulated alpha protein levels (CXCL1.2985.35.1)	Intracranial aneurysms (Bakker et al. GWAS cohort)	Inverse variance weighted	2	-0.317634	0.139489	0.0227785
Growth/differentiation factor 11 levels (GDF11.14587.16.3)	Intracranial aneurysms (Bakker et al. GWAS cohort)	Wald ratio	1	0.373027	0.187231	0.0463341
Growth/differentiation factor 11/8 levels (GDF11.MSTN.2765.4.3)	Intracranial aneurysms (Bakker et al. GWAS cohort)	Inverse variance weighted	3	-0.219688	0.103608	0.033974
Growth/differentiation factor 5 levels (GDF5.2752.62.2)	Intracranial aneurysms (Bakker et al. GWAS cohort)	Inverse variance weighted	2	0.161621	0.198111	0.414608
Growth/differentiation factor 8 levels (MSTN.14583.49.3)	Intracranial aneurysms (Bakker et al. GWAS cohort)	Wald ratio	1	-0.153289	0.159211	0.335643
GTP-binding protein GEM levels (GEM.12817.1.3)	Intracranial aneurysms (Bakker et al. GWAS cohort)	Inverse variance weighted	3	0.0854979	0.124933	0.493753
GTPase KRas levels (KRAS.5193.51.3)	Intracranial aneurysms (Bakker et al. GWAS cohort)	Wald ratio	1	0.0837469	0.176179	0.634536
Guanine nucleotide-binding protein G(k) subunit alpha levels (GNAI3.12650.43.3)	Intracranial aneurysms (Bakker et al. GWAS cohort)	Inverse variance weighted	2	-0.0875618	0.100162	0.382007
Guanylate cyclase activator 2B levels (GUCA2B.6223.5.3)	Intracranial aneurysms (Bakker et al. GWAS cohort)	Wald ratio	1	-0.107686	0.169779	0.525904
Guanylate-binding protein 6 levels (GBP6.7818.101.3)	Intracranial aneurysms (Bakker et al. GWAS cohort)	Inverse variance weighted	2	-0.0916059	0.133573	0.492831
Guanylyl cyclase-activating protein 1 levels (GUCA1A.10008.43.3)	Intracranial aneurysms (Bakker et al. GWAS cohort)	Wald ratio	1	-0.0639148	0.126054	0.612125
Haloacid dehalogenase-like hydrolase domain-containing protein 2 levels (HDHD2.13472.35.3)	Intracranial aneurysms (Bakker et al. GWAS cohort)	Inverse variance weighted	2	-0.207345	0.120024	0.0840721
Haptoglobin levels (HP.3054.3.2)	Intracranial aneurysms (Bakker et al. GWAS cohort)	Inverse variance weighted	6	0.0589235	0.0544652	0.279317
Heat shock 70 kDa protein 1-like levels (HSPA1L.12041.33.3)	Intracranial aneurysms (Bakker et al. GWAS cohort)	Inverse variance weighted	3	0.225421	0.104531	0.031045
Heat shock 70 kDa protein 6 levels (HSPA6.13672.3.3)	Intracranial aneurysms (Bakker et al. GWAS cohort)	Wald ratio	1	0.0692641	0.191017	0.716899
Hematopoietic progenitor cell antigen CD34 levels (CD34.9023.9.3)	Intracranial aneurysms (Bakker et al. GWAS cohort)	Inverse variance weighted	3	-0.108845	0.103589	0.29338
Hematopoietic progenitor cell antigen CD34 levels (CD34.11285.8.3)	Intracranial aneurysms (Bakker et al. GWAS cohort)	Wald ratio	1	0.0244078	0.215363	0.909766
Hematopoietic prostaglandin D synthase levels (HPGDS.12549.33.3)	Intracranial aneurysms (Bakker et al. GWAS cohort)	Wald ratio	1	-0.108687	0.218564	0.618993
Hemoglobin subunit gamma-1 levels (HBG1.10665.30.3)	Intracranial aneurysms (Bakker et al. GWAS cohort)	Wald ratio	1	0.0134656	0.185684	0.942189
Hemoglobin subunit theta-1 levels (HBQ1.7965.25.3)	Intracranial aneurysms (Bakker et al. GWAS cohort)	Inverse variance weighted	2	0.0271015	0.14508	0.851815
Hemoglobin subunit zeta levels (HBZ.6919.3.3)	Intracranial aneurysms (Bakker et al. GWAS cohort)	Inverse variance weighted	4	-0.019313	0.0676193	0.775174
Hemojuvelin levels (HFE2.3332.57.1)	Intracranial aneurysms (Bakker et al. GWAS cohort)	Inverse variance weighted	2	-0.00438324	0.111118	0.968534
HEPACAM family member 2 levels (HEPACAM2.6568.18.3)	Intracranial aneurysms (Bakker et al. GWAS cohort)	Wald ratio	1	0.0610362	0.186657	0.743671
HEPACAM family member 2 levels (HEPACAM2.9116.28.3)	Intracranial aneurysms (Bakker et al. GWAS cohort)	Wald ratio	1	0.198992	0.157431	0.20623
Heparan sulfate glucosamine 3-O-sulfotransferase 3B1 levels (HS3ST3B1.6986.17.3)	Intracranial aneurysms (Bakker et al. GWAS cohort)	Wald ratio	1	0.406707	0.164634	0.0134973
Heparan-sulfate 6-O-sulfotransferase 1 levels (HS6ST1.5465.32.3)	Intracranial aneurysms (Bakker et al. GWAS cohort)	Inverse variance weighted	2	0.144627	0.121644	0.234461
Heparin-binding EGF-like growth factor levels (HBEGF.14094.29.3)	Intracranial aneurysms (Bakker et al. GWAS cohort)	Inverse variance weighted	3	-0.180772	0.0933938	0.0529181
Hepatitis A virus cellular receptor 1 levels (HAVCR1.9021.1.3)	Intracranial aneurysms (Bakker et al. GWAS cohort)	Inverse variance weighted	2	0.321073	0.118658	0.0068125
Hepatitis A virus cellular receptor 2 levels (HAVCR2.5134.52.2)	Intracranial aneurysms (Bakker et al. GWAS cohort)	Inverse variance weighted	3	-0.157251	0.0680765	0.0208926
Hepatocyte growth factor receptor levels (MET.2837.3.2)	Intracranial aneurysms (Bakker et al. GWAS cohort)	Inverse variance weighted	4	-0.0105985	0.082751	0.898088
Heterogeneous nuclear ribonucleoprotein A/B levels (HNRNPAB.4450.26.2)	Intracranial aneurysms (Bakker et al. GWAS cohort)	Wald ratio	1	0.0840841	0.198949	0.672557
Heterogeneous nuclear ribonucleoprotein D-like levels (HNRNPDL.10852.114.3)	Intracranial aneurysms (Bakker et al. GWAS cohort)	Wald ratio	1	0.0749164	0.177258	0.672557
Heterogeneous nuclear ribonucleoproteins A2/B1 levels (HNRNPA2B1.5351.52.3)	Intracranial aneurysms (Bakker et al. GWAS cohort)	Wald ratio	1	0.0809834	0.191612	0.672557
Heterogeneous nuclear ribonucleoproteins C1/C2 levels (HNRNPC.11429.80.3)	Intracranial aneurysms (Bakker et al. GWAS cohort)	Inverse variance weighted	2	0.0663241	0.0853488	0.437103
Hexokinase-1 levels (HK1.13131.5.3)	Intracranial aneurysms (Bakker et al. GWAS cohort)	Wald ratio	1	-0.178133	0.164005	0.277416
Histatin-1 levels (HTN1.10608.9.3)	Intracranial aneurysms (Bakker et al. GWAS cohort)	Wald ratio	1	-0.145405	0.195473	0.456961
Histidine triad nucleotide-binding protein 1 levels (HINT1.5900.11.2)	Intracranial aneurysms (Bakker et al. GWAS cohort)	Inverse variance weighted	2	0.30282	0.352407	0.390181
Histo-blood group ABO system transferase levels (ABO.9253.52.3)	Intracranial aneurysms (Bakker et al. GWAS cohort)	Inverse variance weighted	3	0.00968682	0.0550702	0.860373
Histone acetyltransferase KAT6A levels (KAT6A.2865.77.2)	Intracranial aneurysms (Bakker et al. GWAS cohort)	Wald ratio	1	-0.204513	0.188293	0.277416
Histone deacetylase 8 levels (HDAC8.2859.69.2)	Intracranial aneurysms (Bakker et al. GWAS cohort)	Wald ratio	1	0.053918	0.169303	0.750127
Histone deacetylase complex subunit SAP18 levels (SAP18.12830.4.3)	Intracranial aneurysms (Bakker et al. GWAS cohort)	Inverse variance weighted	2	-0.0644402	0.125912	0.608799
Histone H1.2 levels (HIST1H1C.2987.37.3)	Intracranial aneurysms (Bakker et al. GWAS cohort)	Inverse variance weighted	2	0.0509418	0.106082	0.631076
Histone-lysine N-methyltransferase 2C levels (KMT2C.11402.17.3)	Intracranial aneurysms (Bakker et al. GWAS cohort)	Inverse variance weighted	3	-0.226932	0.143315	0.11332
Histone-lysine N-methyltransferase 2D levels (MLL2.13623.4.3)	Intracranial aneurysms (Bakker et al. GWAS cohort)	Inverse variance weighted	2	-0.0511334	0.170464	0.764203
Histone-lysine N-methyltransferase EHMT2 levels (EHMT2.5843.60.3)	Intracranial aneurysms (Bakker et al. GWAS cohort)	Inverse variance weighted	2	0.036404	0.111393	0.743815
Histone-lysine N-methyltransferase SUV420H2 levels (SUV420H2.12452.32.3)	Intracranial aneurysms (Bakker et al. GWAS cohort)	Inverse variance weighted	2	-0.0663252	0.14716	0.652204
HLA class II histocompatibility antigen, DP beta 1 chain levels (HLA.DPB1.8755.202.3)	Intracranial aneurysms (Bakker et al. GWAS cohort)	Wald ratio	1	0.0828912	0.177056	0.639667
Homeodomain-interacting protein kinase 3 levels (HIPK3.3443.61.2)	Intracranial aneurysms (Bakker et al. GWAS cohort)	Wald ratio	1	0.400252	0.169289	0.0180636
Hyaluronidase-1 levels (HYAL1.8309.12.3)	Intracranial aneurysms (Bakker et al. GWAS cohort)	Wald ratio	1	0.181867	0.165138	0.270763
Hydroxycarboxylic acid receptor 2 levels (HCAR2.13495.48.3)	Intracranial aneurysms (Bakker et al. GWAS cohort)	Inverse variance weighted	2	0.0122757	0.13193	0.925867
ICOS ligand levels (ICOSLG.9303.9.3)	Intracranial aneurysms (Bakker et al. GWAS cohort)	Wald ratio	1	-0.18733	0.171662	0.275154
IGF-like family receptor 1 levels (IGFLR1.7244.16.3)	Intracranial aneurysms (Bakker et al. GWAS cohort)	Inverse variance weighted	2	-0.0303054	0.160801	0.850512
IgLON family member 5 levels (IGLON5.6478.2.3)	Intracranial aneurysms (Bakker et al. GWAS cohort)	Wald ratio	1	-0.21792	0.173262	0.208483
Immunoglobulin lambda-like polypeptide 1 levels (IGLL1.6485.59.3)	Intracranial aneurysms (Bakker et al. GWAS cohort)	Inverse variance weighted	6	0.0202189	0.0768662	0.79252
Immunoglobulin superfamily containing leucine-rich repeat protein 2 levels (ISLR2.13124.20.3)	Intracranial aneurysms (Bakker et al. GWAS cohort)	Inverse variance weighted	4	0.138401	0.106018	0.19174
Immunoglobulin superfamily DCC subclass member 4 levels (IGDCC4.9793.145.3)	Intracranial aneurysms (Bakker et al. GWAS cohort)	Wald ratio	1	0.0420208	0.188857	0.823925
Importin subunit alpha-1 levels (KPNA2.2860.19.2)	Intracranial aneurysms (Bakker et al. GWAS cohort)	Wald ratio	1	0.0529595	0.171859	0.757963
Inactive gamma-glutamyltranspeptidase 2 levels (GGT2.6334.9.3)	Intracranial aneurysms (Bakker et al. GWAS cohort)	Inverse variance weighted	2	0.0304007	0.144283	0.83312
Inactive pancreatic lipase-related protein 1 levels (PNLIPRP1.6627.25.3)	Intracranial aneurysms (Bakker et al. GWAS cohort)	Wald ratio	1	-0.310055	0.145175	0.0327015
Inactive peptidyl-prolyl cis-trans isomerase FKBP6 levels (FKBP6.12529.32.3)	Intracranial aneurysms (Bakker et al. GWAS cohort)	Inverse variance weighted	3	0.0763656	0.115651	0.509053
Indoleamine 2,3-dioxygenase 1 levels (IDO1.9759.13.3)	Intracranial aneurysms (Bakker et al. GWAS cohort)	Inverse variance weighted	2	-0.126491	0.081679	0.12147
Induced myeloid leukemia cell differentiation protein Mcl-1 levels (MCL1.10358.33.3)	Intracranial aneurysms (Bakker et al. GWAS cohort)	Wald ratio	1	0.158915	0.200141	0.427187
Inducible T-cell costimulator levels (ICOS.14084.191.3)	Intracranial aneurysms (Bakker et al. GWAS cohort)	Wald ratio	1	-0.00474799	0.120526	0.968576
Inhibin beta C chain levels (INHBC.6408.2.3)	Intracranial aneurysms (Bakker et al. GWAS cohort)	Wald ratio	1	0.0137068	0.127533	0.914411
Inosine-5'-monophosphate dehydrogenase 2 levels (IMPDH2.5250.53.3)	Intracranial aneurysms (Bakker et al. GWAS cohort)	Wald ratio	1	-0.127172	0.1918	0.507303
Inositol monophosphatase 3 levels (IMPAD1.9231.23.3)	Intracranial aneurysms (Bakker et al. GWAS cohort)	Wald ratio	1	0.274364	0.15129	0.0697546
Inositol polyphosphate 5-phosphatase OCRL-1 levels (OCRL.10011.65.3)	Intracranial aneurysms (Bakker et al. GWAS cohort)	Wald ratio	1	0.0181644	0.187859	0.922971
Insulin growth factor-like family member 3 levels (IGFL3.6961.14.3)	Intracranial aneurysms (Bakker et al. GWAS cohort)	Inverse variance weighted	2	-0.0702485	0.0971877	0.469795
Insulin receptor levels (INSR.3448.13.2)	Intracranial aneurysms (Bakker et al. GWAS cohort)	Inverse variance weighted	2	-0.13997	0.110456	0.205082
Insulin-like 3 levels (INSL3.5723.4.3)	Intracranial aneurysms (Bakker et al. GWAS cohort)	Wald ratio	1	0.0139194	0.191941	0.942189
Insulin-like growth factor I levels (IGF1.2952.75.2)	Intracranial aneurysms (Bakker et al. GWAS cohort)	Inverse variance weighted	2	-0.190828	0.124653	0.125799
Insulin-like growth factor-binding protein 7 levels (IGFBP7.3320.49.2)	Intracranial aneurysms (Bakker et al. GWAS cohort)	Wald ratio	1	-0.077819	0.208047	0.70837
Integrin alpha-5 levels (ITGA5.6932.42.3)	Intracranial aneurysms (Bakker et al. GWAS cohort)	Inverse variance weighted	2	-0.184902	0.129142	0.152209
Inter-alpha-trypsin inhibitor heavy chain H1 levels (ITIH1.7955.195.3)	Intracranial aneurysms (Bakker et al. GWAS cohort)	Inverse variance weighted	3	-0.0251099	0.0690108	0.715967
Inter-alpha-trypsin inhibitor heavy chain H5 levels (ITIH5.8233.2.3)	Intracranial aneurysms (Bakker et al. GWAS cohort)	Inverse variance weighted	3	0.0194025	0.0951725	0.838458
Intercellular adhesion molecule 1 levels (ICAM1.4342.10.3)	Intracranial aneurysms (Bakker et al. GWAS cohort)	Inverse variance weighted	4	0.081264	0.103935	0.43429
Intercellular adhesion molecule 2 levels (ICAM2.5486.73.3)	Intracranial aneurysms (Bakker et al. GWAS cohort)	Inverse variance weighted	2	0.00813857	0.121155	0.946442
Intercellular adhesion molecule 4 levels (ICAM4.6550.4.3)	Intracranial aneurysms (Bakker et al. GWAS cohort)	Inverse variance weighted	3	0.0339718	0.0596889	0.569256
Intercellular adhesion molecule 5 levels (ICAM5.8245.27.3)	Intracranial aneurysms (Bakker et al. GWAS cohort)	Inverse variance weighted	3	-0.145676	0.0974265	0.134853
Intercellular adhesion molecule 5 levels (ICAM5.5124.62.3)	Intracranial aneurysms (Bakker et al. GWAS cohort)	Inverse variance weighted	2	-0.0716419	0.061004	0.240242
Interferon alpha-5 levels (IFNA5.6210.100.3)	Intracranial aneurysms (Bakker et al. GWAS cohort)	Wald ratio	1	-0.2	0.190681	0.294237
Interferon alpha/beta receptor 1 levels (IFNAR1.9183.7.3)	Intracranial aneurysms (Bakker et al. GWAS cohort)	Wald ratio	1	0.0942847	0.170004	0.579166
Interferon gamma levels (IFNG.14147.50.3)	Intracranial aneurysms (Bakker et al. GWAS cohort)	Inverse variance weighted	2	0.0609551	0.116507	0.600844
Interferon gamma receptor 2 levels (IFNGR2.9180.6.3)	Intracranial aneurysms (Bakker et al. GWAS cohort)	Inverse variance weighted	2	-0.242018	0.124293	0.0515153
Interleukin-1 beta levels (IL1B.3037.62.1)	Intracranial aneurysms (Bakker et al. GWAS cohort)	Inverse variance weighted	2	-0.0188404	0.0878121	0.830115
Interleukin-1 Receptor accessory protein levels (IL1RAP.2630.12.2)	Intracranial aneurysms (Bakker et al. GWAS cohort)	Inverse variance weighted	3	-0.0363423	0.0753099	0.629401
Interleukin-1 Receptor accessory protein levels (IL1RAP.14048.7.3)	Intracranial aneurysms (Bakker et al. GWAS cohort)	Inverse variance weighted	3	-0.0414046	0.081147	0.609882
Interleukin-1 receptor antagonist protein levels (IL1RN.5353.89.2)	Intracranial aneurysms (Bakker et al. GWAS cohort)	Wald ratio	1	0.0422902	0.152245	0.781183
Interleukin-1 receptor type 2 levels (IL1R2.14133.93.3)	Intracranial aneurysms (Bakker et al. GWAS cohort)	Inverse variance weighted	4	0.127856	0.0825729	0.121525
Interleukin-1 receptor-like 1 levels (IL1RL1.4234.8.2)	Intracranial aneurysms (Bakker et al. GWAS cohort)	Inverse variance weighted	5	0.047838	0.0615685	0.437166
Interleukin-1 receptor-like 2 levels (IL1RL2.2994.71.2)	Intracranial aneurysms (Bakker et al. GWAS cohort)	Wald ratio	1	0.0547645	0.155531	0.724754
Interleukin-11 receptor subunit alpha levels (IL11RA.3814.63.1)	Intracranial aneurysms (Bakker et al. GWAS cohort)	Inverse variance weighted	2	-0.0682262	0.125091	0.585469
Interleukin-12 receptor subunit beta-2 levels (IL12RB2.3815.14.1)	Intracranial aneurysms (Bakker et al. GWAS cohort)	Inverse variance weighted	3	0.0103035	0.115892	0.929157
Interleukin-13 receptor subunit alpha-1 levels (IL13RA1.2633.52.2)	Intracranial aneurysms (Bakker et al. GWAS cohort)	Wald ratio	1	-0.0121758	0.113287	0.914411
Interleukin-15 receptor subunit alpha levels (IL15RA.14054.17.3)	Intracranial aneurysms (Bakker et al. GWAS cohort)	Inverse variance weighted	2	-0.022844	0.112011	0.838397
Interleukin-16 levels (IL16.2774.10.3)	Intracranial aneurysms (Bakker et al. GWAS cohort)	Inverse variance weighted	2	-0.0121344	0.146146	0.933828
Interleukin-17 receptor A levels (IL17RA.2992.59.2)	Intracranial aneurysms (Bakker et al. GWAS cohort)	Inverse variance weighted	2	-0.0516616	0.0533429	0.332804
Interleukin-17 receptor B levels (IL17RB.5084.154.3)	Intracranial aneurysms (Bakker et al. GWAS cohort)	Wald ratio	1	-0.11872	0.16544	0.473003
Interleukin-17 receptor D levels (IL17RD.3376.49.2)	Intracranial aneurysms (Bakker et al. GWAS cohort)	Inverse variance weighted	2	-0.194415	0.112583	0.0841924
Interleukin-18 receptor 1 levels (IL18R1.3446.7.2)	Intracranial aneurysms (Bakker et al. GWAS cohort)	Inverse variance weighted	3	0.0885525	0.0821428	0.28102
Interleukin-18 receptor 1 levels (IL18R1.14079.14.3)	Intracranial aneurysms (Bakker et al. GWAS cohort)	Inverse variance weighted	3	-0.097958	0.0926608	0.290435
Interleukin-19 levels (IL19.3035.80.2)	Intracranial aneurysms (Bakker et al. GWAS cohort)	Inverse variance weighted	2	0.0616754	0.136955	0.65247
Interleukin-2 levels (IL2.3070.1.2)	Intracranial aneurysms (Bakker et al. GWAS cohort)	Wald ratio	1	-0.0123656	0.115054	0.914411
Interleukin-2 receptor subunit beta levels (IL2RB.9343.16.3)	Intracranial aneurysms (Bakker et al. GWAS cohort)	Wald ratio	1	-0.0807875	0.177868	0.649686
Interleukin-21 levels (IL21.7124.18.3)	Intracranial aneurysms (Bakker et al. GWAS cohort)	Wald ratio	1	0.0269373	0.180443	0.881329
Interleukin-23 levels (IL12B.IL23A.10365.132.3)	Intracranial aneurysms (Bakker et al. GWAS cohort)	Inverse variance weighted	2	-0.0960871	0.1193	0.420573
Interleukin-23 receptor levels (IL23R.5088.175.3)	Intracranial aneurysms (Bakker et al. GWAS cohort)	Wald ratio	1	0.0372075	0.122363	0.761071
Interleukin-25 levels (IL25.4137.57.2)	Intracranial aneurysms (Bakker et al. GWAS cohort)	Inverse variance weighted	3	0.0100896	0.0724247	0.889204
Interleukin-27 levels (IL27.EBI3.2829.19.2)	Intracranial aneurysms (Bakker et al. GWAS cohort)	Wald ratio	1	-0.0839344	0.181639	0.644014
Interleukin-27 receptor subunit alpha levels (IL27RA.5132.71.3)	Intracranial aneurysms (Bakker et al. GWAS cohort)	Wald ratio	1	-0.0360685	0.143372	0.801372
Interleukin-3 receptor subunit alpha levels (IL3RA.13744.37.3)	Intracranial aneurysms (Bakker et al. GWAS cohort)	Inverse variance weighted	3	0.0120711	0.0650123	0.852701
Interleukin-31 levels (IL31.10455.196.3)	Intracranial aneurysms (Bakker et al. GWAS cohort)	Wald ratio	1	-0.0590991	0.185225	0.749676
Interleukin-34 levels (IL34.4556.10.2)	Intracranial aneurysms (Bakker et al. GWAS cohort)	Wald ratio	1	-0.17407	0.160264	0.277416
Interleukin-36 alpha levels (IL36A.10928.7.3)	Intracranial aneurysms (Bakker et al. GWAS cohort)	Inverse variance weighted	2	-0.0964091	0.13514	0.475596
Interleukin-37 levels (IL37.2723.9.2)	Intracranial aneurysms (Bakker et al. GWAS cohort)	Wald ratio	1	-0.179567	0.165325	0.277416
Interleukin-5 levels (IL5.3741.4.3)	Intracranial aneurysms (Bakker et al. GWAS cohort)	Wald ratio	1	0.321906	0.182452	0.0776762
Interleukin-5 receptor subunit alpha levels (IL5RA.4491.4.2)	Intracranial aneurysms (Bakker et al. GWAS cohort)	Wald ratio	1	0.00619835	0.0793979	0.937775
Interleukin-5 receptor subunit alpha levels (IL5RA.13686.2.3)	Intracranial aneurysms (Bakker et al. GWAS cohort)	Wald ratio	1	0.00943396	0.120845	0.937775
Interleukin-6 receptor subunit alpha levels (IL6R.4139.71.2)	Intracranial aneurysms (Bakker et al. GWAS cohort)	Inverse variance weighted	3	0.166006	0.122916	0.176833
Interleukin-6 receptor subunit alpha levels (IL6R.8092.29.3)	Intracranial aneurysms (Bakker et al. GWAS cohort)	Inverse variance weighted	3	0.157172	0.126322	0.21342
Interleukin-6 receptor subunit beta levels (IL6ST.2620.4.2)	Intracranial aneurysms (Bakker et al. GWAS cohort)	Inverse variance weighted	4	0.116976	0.0730673	0.109392
Interleukin-7 levels (IL7.14049.17.3)	Intracranial aneurysms (Bakker et al. GWAS cohort)	Wald ratio	1	-0.109002	0.213666	0.609945
Interleukin-7 receptor subunit alpha levels (IL7R.5089.11.3)	Intracranial aneurysms (Bakker et al. GWAS cohort)	Wald ratio	1	0.267875	0.142497	0.0601273
Intersectin-1 levels (ITSN1.14070.56.3)	Intracranial aneurysms (Bakker et al. GWAS cohort)	Wald ratio	1	0.0115082	0.158692	0.942189
Intestinal-type alkaline phosphatase levels (ALPI.10463.23.3)	Intracranial aneurysms (Bakker et al. GWAS cohort)	Inverse variance weighted	2	-0.00151733	0.0954757	0.98732
Isthmin-1 levels (ISM1.8355.80.3)	Intracranial aneurysms (Bakker et al. GWAS cohort)	Wald ratio	1	0.0132867	0.183217	0.942189
Janus kinase and microtubule-interacting protein 3 levels (JAKMIP3.9068.17.3)	Intracranial aneurysms (Bakker et al. GWAS cohort)	Inverse variance weighted	4	-0.0494388	0.0613972	0.420688
Junctional adhesion molecule B levels (JAM2.2997.8.1)	Intracranial aneurysms (Bakker et al. GWAS cohort)	Wald ratio	1	-0.171091	0.157522	0.277416
Junctional adhesion molecule-like levels (AMICA1.8232.90.3)	Intracranial aneurysms (Bakker et al. GWAS cohort)	Inverse variance weighted	4	-0.0336348	0.0634039	0.595776
Kallikrein-11 levels (KLK11.2831.29.1)	Intracranial aneurysms (Bakker et al. GWAS cohort)	Wald ratio	1	-0.0504648	0.186587	0.786804
Kallikrein-12 levels (KLK12.3199.54.2)	Intracranial aneurysms (Bakker et al. GWAS cohort)	Inverse variance weighted	2	-0.0623851	0.113066	0.581114
Kallikrein-14 levels (KLK14.8620.56.3)	Intracranial aneurysms (Bakker et al. GWAS cohort)	Inverse variance weighted	2	0.11095	0.12438	0.372378
Kallikrein-14 levels (KLK14.3681.87.3)	Intracranial aneurysms (Bakker et al. GWAS cohort)	Wald ratio	1	-0.144711	0.133234	0.277416
Kallikrein-15 levels (KLK15.6491.59.3)	Intracranial aneurysms (Bakker et al. GWAS cohort)	Wald ratio	1	-0.0921626	0.197388	0.640563
Kallikrein-5 levels (KLK5.14039.33.3)	Intracranial aneurysms (Bakker et al. GWAS cohort)	Wald ratio	1	-0.00273785	0.166324	0.986867
Kallikrein-6 levels (KLK6.3450.4.2)	Intracranial aneurysms (Bakker et al. GWAS cohort)	Inverse variance weighted	2	-0.0912939	0.12206	0.454494
Kallikrein-7 levels (KLK7.3378.49.2)	Intracranial aneurysms (Bakker et al. GWAS cohort)	Wald ratio	1	0.0292569	0.143359	0.83829
Kallistatin levels (SERPINA4.3449.58.2)	Intracranial aneurysms (Bakker et al. GWAS cohort)	Inverse variance weighted	2	0.036954	0.143907	0.79734
KDEL motif-containing protein 2 levels (KDELC2.8296.117.3)	Intracranial aneurysms (Bakker et al. GWAS cohort)	Wald ratio	1	0.399012	0.165074	0.0156419
Kelch-like protein 13 levels (KLHL13.12463.7.3)	Intracranial aneurysms (Bakker et al. GWAS cohort)	Inverse variance weighted	2	0.115546	0.142059	0.416009
Keratin-associated protein 2-4 levels (KRTAP2.4.14615.46.3)	Intracranial aneurysms (Bakker et al. GWAS cohort)	Wald ratio	1	0.0901583	0.156228	0.563877
Keratinocyte differentiation-associated protein levels (KRTDAP.5739.75.3)	Intracranial aneurysms (Bakker et al. GWAS cohort)	Inverse variance weighted	2	-0.0166734	0.125618	0.894406
Killer cell immunoglobulin-like receptor 2DL2 levels (KIR2DL2.7773.20.3)	Intracranial aneurysms (Bakker et al. GWAS cohort)	Inverse variance weighted	2	0.1902	0.118667	0.108978
Killer cell immunoglobulin-like receptor 2DS2 levels (KIR2DS2.10428.1.3)	Intracranial aneurysms (Bakker et al. GWAS cohort)	Inverse variance weighted	2	0.217209	0.303199	0.47375
Killer cell lectin-like receptor subfamily F member 1 levels (KLRF1.7756.37.3)	Intracranial aneurysms (Bakker et al. GWAS cohort)	Inverse variance weighted	2	0.225825	0.12858	0.079038
Kinetochore protein NDC80 homolog levels (NDC80.12730.3.3)	Intracranial aneurysms (Bakker et al. GWAS cohort)	Inverse variance weighted	2	-0.0184272	0.186656	0.921358
Kit ligand levels (KITLG.9377.25.3)	Intracranial aneurysms (Bakker et al. GWAS cohort)	Wald ratio	1	0.0620438	0.128193	0.628396
Kunitz-type protease inhibitor 1 levels (SPINT1.2828.82.2)	Intracranial aneurysms (Bakker et al. GWAS cohort)	Inverse variance weighted	2	0.0482338	0.131605	0.71399
Kunitz-type protease inhibitor 2 levels (SPINT2.2843.13.2)	Intracranial aneurysms (Bakker et al. GWAS cohort)	Inverse variance weighted	3	-0.0226287	0.0416428	0.586856
Kunitz-type protease inhibitor 3 levels (SPINT3.7926.13.3)	Intracranial aneurysms (Bakker et al. GWAS cohort)	Inverse variance weighted	4	-0.0620685	0.0461868	0.178995
Kv channel-interacting protein 1 levels (KCNIP1.13650.11.3)	Intracranial aneurysms (Bakker et al. GWAS cohort)	Wald ratio	1	0.0231924	0.204638	0.909766
Kynureninase levels (KYNU.4559.64.2)	Intracranial aneurysms (Bakker et al. GWAS cohort)	Wald ratio	1	0.0202153	0.136519	0.882282
Kynurenine--oxoglutarate transaminase 3 levels (CCBL2.12682.5.3)	Intracranial aneurysms (Bakker et al. GWAS cohort)	Inverse variance weighted	2	-0.138933	0.129811	0.284498
L-Selectin levels (SELL.4831.4.2)	Intracranial aneurysms (Bakker et al. GWAS cohort)	Inverse variance weighted	4	-0.0110665	0.0915464	0.903783
Lactadherin levels (MFGE8.4455.89.2)	Intracranial aneurysms (Bakker et al. GWAS cohort)	Inverse variance weighted	2	0.305079	0.143222	0.0331623
Lactase-phlorizin hydrolase levels (LCT.9017.58.3)	Intracranial aneurysms (Bakker et al. GWAS cohort)	Inverse variance weighted	3	0.00800688	0.10153	0.937142
Lactoferrin levels (LTF.2795.23.3)	Intracranial aneurysms (Bakker et al. GWAS cohort)	Wald ratio	1	-0.297737	0.163088	0.0679071
Lactoperoxidase levels (LPO.4801.13.3)	Intracranial aneurysms (Bakker et al. GWAS cohort)	Inverse variance weighted	2	-0.18862	0.117228	0.107614
Lactotransferrin levels (LTF.2780.35.2)	Intracranial aneurysms (Bakker et al. GWAS cohort)	Inverse variance weighted	2	0.0228999	0.130101	0.860282
Lamina-associated polypeptide 2, isoforms beta/gamma levels (TMPO.8265.225.3)	Intracranial aneurysms (Bakker et al. GWAS cohort)	Wald ratio	1	0.0823529	0.194853	0.672557
Laminin levels (LAMA1.LAMB1.LAMC1.2728.62.2)	Intracranial aneurysms (Bakker et al. GWAS cohort)	Inverse variance weighted	3	-0.154286	0.121201	0.203025
Laminin subunit alpha-4 levels (LAMA4.6577.64.3)	Intracranial aneurysms (Bakker et al. GWAS cohort)	Inverse variance weighted	3	0.0940677	0.100222	0.347942
Laminin subunit gamma-2 levels (LAMC2.9580.5.3)	Intracranial aneurysms (Bakker et al. GWAS cohort)	Inverse variance weighted	2	-0.0219265	0.158838	0.890206
Layilin levels (LAYN.2635.61.2)	Intracranial aneurysms (Bakker et al. GWAS cohort)	Wald ratio	1	-0.200143	0.190818	0.294237
Leptin receptor levels (LEPR.5400.52.3)	Intracranial aneurysms (Bakker et al. GWAS cohort)	Inverse variance weighted	2	-0.0449109	0.0893197	0.615097
Leucine-rich PPR motif-containing protein, mitochondrial levels (LRPPRC.9046.46.3)	Intracranial aneurysms (Bakker et al. GWAS cohort)	Wald ratio	1	0.0514429	0.0505019	0.308377
Leucine-rich repeat and transmembrane domain-containing protein 2 levels (LRTM2.8906.60.3)	Intracranial aneurysms (Bakker et al. GWAS cohort)	Inverse variance weighted	3	-0.041102	0.107078	0.701089
Leucine-rich repeat neuronal protein 1 levels (LRRN1.11293.14.3)	Intracranial aneurysms (Bakker et al. GWAS cohort)	Inverse variance weighted	3	-0.137145	0.0815896	0.0927807
Leucine-rich repeat neuronal protein 1 levels (LRRN1.11586.2.3)	Intracranial aneurysms (Bakker et al. GWAS cohort)	Wald ratio	1	0.16997	0.104597	0.104163
Leucine-rich repeat serine/threonine-protein kinase 2 levels (LRRK2.10990.21.3)	Intracranial aneurysms (Bakker et al. GWAS cohort)	Inverse variance weighted	2	-0.237837	0.136759	0.0820184
Leucine-rich repeat transmembrane protein FLRT2 levels (FLRT2.13122.19.3)	Intracranial aneurysms (Bakker et al. GWAS cohort)	Wald ratio	1	0.149725	0.124542	0.229284
Leucine-rich repeat transmembrane protein FLRT3 levels (FLRT3.13123.3.3)	Intracranial aneurysms (Bakker et al. GWAS cohort)	Inverse variance weighted	3	0.035852	0.0984934	0.715855
Leucine-rich repeat-containing protein 15 levels (LRRC15.6557.50.3)	Intracranial aneurysms (Bakker et al. GWAS cohort)	Inverse variance weighted	2	-0.0567867	0.0899385	0.527783
Leucine-rich repeat-containing protein 19 levels (LRRC19.7014.27.3)	Intracranial aneurysms (Bakker et al. GWAS cohort)	Inverse variance weighted	3	0.0472462	0.0698035	0.498504
Leucine-rich repeat-containing protein 37A2 levels (LRRC37A2.8897.3.3)	Intracranial aneurysms (Bakker et al. GWAS cohort)	Wald ratio	1	-0.0914986	0.195965	0.640563
Leucine-rich repeat-containing protein 74A levels (LRRC74A.8389.8.3)	Intracranial aneurysms (Bakker et al. GWAS cohort)	Wald ratio	1	-0.155329	0.14301	0.277416
Leucine-rich repeats and immunoglobulin-like domains protein 3 levels (LRIG3.3322.52.2)	Intracranial aneurysms (Bakker et al. GWAS cohort)	Wald ratio	1	0.17312	0.166708	0.299055
Leukemia inhibitory factor levels (LIF.7790.21.3)	Intracranial aneurysms (Bakker et al. GWAS cohort)	Wald ratio	1	-0.0123698	0.170573	0.942189
Leukemia inhibitory factor receptor levels (LIFR.5837.49.3)	Intracranial aneurysms (Bakker et al. GWAS cohort)	Wald ratio	1	0.0691911	0.101893	0.497104
Leukocyte cell-derived chemotaxin 1 levels (LECT1.9928.125.3)	Intracranial aneurysms (Bakker et al. GWAS cohort)	Inverse variance weighted	2	-0.134242	0.116182	0.247911
Leukocyte immunoglobulin-like receptor subfamily A member 4 levels (LILRA4.8299.66.3)	Intracranial aneurysms (Bakker et al. GWAS cohort)	Inverse variance weighted	2	0.373978	0.186929	0.0454308
Leukocyte immunoglobulin-like receptor subfamily A member 5 levels (LILRA5.7787.25.3)	Intracranial aneurysms (Bakker et al. GWAS cohort)	Inverse variance weighted	2	0.208998	0.140155	0.135909
Leukocyte immunoglobulin-like receptor subfamily A member 5 levels (LILRA5.8766.29.3)	Intracranial aneurysms (Bakker et al. GWAS cohort)	Wald ratio	1	-0.0370599	0.205065	0.856585
Leukocyte immunoglobulin-like receptor subfamily A member 6 levels (LILRA6.7059.14.3)	Intracranial aneurysms (Bakker et al. GWAS cohort)	Inverse variance weighted	2	0.100788	0.118847	0.396411
Leukocyte immunoglobulin-like receptor subfamily B member 1 levels (LILRB1.5090.49.2)	Intracranial aneurysms (Bakker et al. GWAS cohort)	Inverse variance weighted	2	-0.0655031	0.0324859	0.0437632
Leukocyte immunoglobulin-like receptor subfamily B member 2 levels (LILRB2.5633.65.3)	Intracranial aneurysms (Bakker et al. GWAS cohort)	Inverse variance weighted	2	-0.0242341	0.0778396	0.755547
Leukocyte immunoglobulin-like receptor subfamily B member 2 levels (LILRB2.5091.28.3)	Intracranial aneurysms (Bakker et al. GWAS cohort)	Inverse variance weighted	2	-0.0279536	0.0606425	0.644829
Leukocyte immunoglobulin-like receptor subfamily B member 4 levels (LILRB4.6453.70.3)	Intracranial aneurysms (Bakker et al. GWAS cohort)	Inverse variance weighted	5	-0.0549126	0.103782	0.596726
Leukocyte immunoglobulin-like receptor subfamily B member 5 levels (LILRB5.7015.8.3)	Intracranial aneurysms (Bakker et al. GWAS cohort)	Inverse variance weighted	2	-0.0157024	0.101177	0.876666
Ligand-dependent nuclear receptor corepressor-like protein levels (LCORL.4304.18.2)	Intracranial aneurysms (Bakker et al. GWAS cohort)	Wald ratio	1	-0.208721	0.189421	0.270511
Lipase member N levels (LIPN.8097.77.3)	Intracranial aneurysms (Bakker et al. GWAS cohort)	Inverse variance weighted	4	0.000806339	0.121418	0.994701
Low affinity immunoglobulin epsilon Fc receptor levels (FCER2.3291.30.2)	Intracranial aneurysms (Bakker et al. GWAS cohort)	Wald ratio	1	-0.0422438	0.114958	0.713269
Low affinity immunoglobulin gamma Fc region receptor II-a levels (FCGR2A.3309.2.2)	Intracranial aneurysms (Bakker et al. GWAS cohort)	Inverse variance weighted	3	0.198303	0.0725831	0.00629343
Low affinity immunoglobulin gamma Fc region receptor II-b levels (FCGR2B.3310.62.1)	Intracranial aneurysms (Bakker et al. GWAS cohort)	Inverse variance weighted	2	-0.0150125	0.0276512	0.587181
Low affinity immunoglobulin gamma Fc region receptor III-B levels (FCGR3B.3311.27.1)	Intracranial aneurysms (Bakker et al. GWAS cohort)	Inverse variance weighted	3	0.0147333	0.105006	0.888416
Low molecular weight phosphotyrosine protein phosphatase levels (ACP1.3858.5.1)	Intracranial aneurysms (Bakker et al. GWAS cohort)	Inverse variance weighted	3	-0.00401851	0.0847842	0.962197
Low-density lipoprotein receptor-related protein 1B levels (LRP1B.11275.94.3)	Intracranial aneurysms (Bakker et al. GWAS cohort)	Wald ratio	1	0.0694358	0.16429	0.672557
Low-density lipoprotein receptor-related protein 1B levels (LRP1B.7640.29.3)	Intracranial aneurysms (Bakker et al. GWAS cohort)	Inverse variance weighted	2	0.31826	0.206793	0.123798
Lymphocyte activation gene 3 protein levels (LAG3.9950.229.3)	Intracranial aneurysms (Bakker et al. GWAS cohort)	Wald ratio	1	-0.0851825	0.187545	0.649686
Lymphocyte function-associated antigen 3 levels (CD58.10938.13.3)	Intracranial aneurysms (Bakker et al. GWAS cohort)	Wald ratio	1	0.07021	0.17126	0.681834
Lymphotactin levels (XCL1.14078.69.3)	Intracranial aneurysms (Bakker et al. GWAS cohort)	Wald ratio	1	0.112019	0.141827	0.429627
LysM and putative peptidoglycan-binding domain-containing protein 4 levels (LYSMD4.9106.87.3)	Intracranial aneurysms (Bakker et al. GWAS cohort)	Wald ratio	1	0.130599	0.174312	0.453721
Lysosomal acid phosphatase levels (ACP2.9237.54.3)	Intracranial aneurysms (Bakker et al. GWAS cohort)	Inverse variance weighted	2	0.0682711	0.064368	0.288855
Lysosomal Pro-X carboxypeptidase levels (PRCP.5722.78.3)	Intracranial aneurysms (Bakker et al. GWAS cohort)	Inverse variance weighted	3	-0.47555	0.248682	0.0558396
Lysosomal protective protein levels (CTSA.3179.51.2)	Intracranial aneurysms (Bakker et al. GWAS cohort)	Inverse variance weighted	3	0.0147181	0.161928	0.927578
Lysozyme C levels (LYZ.4920.10.1)	Intracranial aneurysms (Bakker et al. GWAS cohort)	Wald ratio	1	0.0644789	0.0575456	0.262508
Lysozyme g-like protein 1 levels (LYG1.9243.10.3)	Intracranial aneurysms (Bakker et al. GWAS cohort)	Wald ratio	1	0.0555789	0.175579	0.751588
Lysozyme-like protein 2 levels (LYZL2.6377.54.3)	Intracranial aneurysms (Bakker et al. GWAS cohort)	Inverse variance weighted	2	-0.0854632	0.100115	0.393297
M-phase inducer phosphatase 2 levels (CDC25B.12427.8.3)	Intracranial aneurysms (Bakker et al. GWAS cohort)	Inverse variance weighted	2	-0.144334	0.167723	0.389486
Macrophage mannose receptor 1 levels (MRC1.2637.77.2)	Intracranial aneurysms (Bakker et al. GWAS cohort)	Inverse variance weighted	2	0.10757	0.143588	0.45376
Macrophage metalloelastase levels (MMP12.4496.60.2)	Intracranial aneurysms (Bakker et al. GWAS cohort)	Inverse variance weighted	4	-0.0730081	0.0780906	0.349832
Macrophage scavenger receptor types I and II levels (MSR1.3684.78.3)	Intracranial aneurysms (Bakker et al. GWAS cohort)	Wald ratio	1	-0.0803765	0.197683	0.684307
Macrophage-stimulating protein receptor levels (MST1R.2640.3.2)	Intracranial aneurysms (Bakker et al. GWAS cohort)	Wald ratio	1	-0.189295	0.174282	0.277416
MAGUK p55 subfamily member 6 levels (MPP6.13490.1.3)	Intracranial aneurysms (Bakker et al. GWAS cohort)	Inverse variance weighted	2	-0.0989989	0.137975	0.473056
MAGUK p55 subfamily member 7 levels (MPP7.12732.13.3)	Intracranial aneurysms (Bakker et al. GWAS cohort)	Wald ratio	1	0.0596919	0.195122	0.759665
Mammaglobin-B levels (SCGB2A1.5001.6.2)	Intracranial aneurysms (Bakker et al. GWAS cohort)	Wald ratio	1	-0.210256	0.183333	0.251442
Mannan-binding lectin serine protease 1 levels (MASP1.3605.77.4)	Intracranial aneurysms (Bakker et al. GWAS cohort)	Wald ratio	1	-0.0137581	0.189718	0.942189
Mannose-binding protein C levels (MBL2.3000.66.1)	Intracranial aneurysms (Bakker et al. GWAS cohort)	Inverse variance weighted	4	-0.061614	0.0451426	0.172292
Mannosyl-oligosaccharide 1,2-alpha-mannosidase IB levels (MAN1A2.9077.10.3)	Intracranial aneurysms (Bakker et al. GWAS cohort)	Inverse variance weighted	2	0.00796629	0.108655	0.941554
MANSC domain-containing protein 1 levels (MANSC1.9557.5.3)	Intracranial aneurysms (Bakker et al. GWAS cohort)	Inverse variance weighted	2	0.2828	0.130301	0.02998
MANSC domain-containing protein 4 levels (MANSC4.9578.263.3)	Intracranial aneurysms (Bakker et al. GWAS cohort)	Inverse variance weighted	2	-0.0208715	0.0905975	0.8178
MAP kinase-activated protein kinase 3 levels (MAPKAPK3.3822.54.2)	Intracranial aneurysms (Bakker et al. GWAS cohort)	Inverse variance weighted	2	-0.0236791	0.0748843	0.751844
MAP kinase-activated protein kinase 5 levels (MAPKAPK5.8382.47.3)	Intracranial aneurysms (Bakker et al. GWAS cohort)	Inverse variance weighted	4	0.146747	0.0954511	0.124193
Maspardin levels (SPG21.11122.97.3)	Intracranial aneurysms (Bakker et al. GWAS cohort)	Inverse variance weighted	2	-0.0356639	0.136176	0.793402
Mast cell-expressed membrane protein 1 levels (MCEMP1.6283.60.3)	Intracranial aneurysms (Bakker et al. GWAS cohort)	Wald ratio	1	-0.155413	0.143087	0.277416
Matrilin-2 levels (MATN2.3325.2.2)	Intracranial aneurysms (Bakker et al. GWAS cohort)	Wald ratio	1	0.0228558	0.169887	0.892979
Matrilin-4 levels (MATN4.7083.74.3)	Intracranial aneurysms (Bakker et al. GWAS cohort)	Wald ratio	1	-0.0929878	0.182927	0.61122
Matrix metalloproteinase-9 levels (MMP9.2579.17.5)	Intracranial aneurysms (Bakker et al. GWAS cohort)	Inverse variance weighted	2	-0.0481517	0.198984	0.80879
Matrix-remodeling-associated protein 7 levels (MXRA7.8005.1.3)	Intracranial aneurysms (Bakker et al. GWAS cohort)	Wald ratio	1	0.0533708	0.166433	0.748457
MAX gene-associated protein levels (MGA.11587.5.3)	Intracranial aneurysms (Bakker et al. GWAS cohort)	Inverse variance weighted	2	0.00816673	0.130327	0.950034
Mediator of RNA polymerase II transcription subunit 1 levels (MED1.5470.69.2)	Intracranial aneurysms (Bakker et al. GWAS cohort)	Inverse variance weighted	2	0.206519	0.117387	0.078527
Mediator of RNA polymerase II transcription subunit 4 levels (MED4.14021.81.3)	Intracranial aneurysms (Bakker et al. GWAS cohort)	Wald ratio	1	-0.0201525	0.079793	0.800608
Melanocyte protein PMEL levels (PMEL.6472.40.3)	Intracranial aneurysms (Bakker et al. GWAS cohort)	Wald ratio	1	0.306961	0.207684	0.139402
Melanoma-associated antigen 10 levels (MAGEA10.13610.9.3)	Intracranial aneurysms (Bakker et al. GWAS cohort)	Inverse variance weighted	2	-0.0581752	0.105641	0.581846
Melanoma-associated antigen 3 levels (MAGEA3.12576.21.3)	Intracranial aneurysms (Bakker et al. GWAS cohort)	Inverse variance weighted	2	-0.014787	0.0802146	0.853744
Melanoma-derived growth regulatory protein levels (MIA.2687.2.1)	Intracranial aneurysms (Bakker et al. GWAS cohort)	Inverse variance weighted	2	0.0471126	0.0582727	0.418812
Membrane protein FAM174A levels (FAM174A.6597.24.3)	Intracranial aneurysms (Bakker et al. GWAS cohort)	Inverse variance weighted	2	-0.0170915	0.113909	0.880729
Membrane-associated progesterone receptor component 1 levels (PGRMC1.7863.50.3)	Intracranial aneurysms (Bakker et al. GWAS cohort)	Wald ratio	1	0.0523329	0.172131	0.761106
Membrane-associated progesterone receptor component 2 levels (PGRMC2.10631.9.3)	Intracranial aneurysms (Bakker et al. GWAS cohort)	Wald ratio	1	0.0778106	0.0716394	0.277416
Membrane-associated progesterone receptor component 2 levels (PGRMC2.10506.53.3)	Intracranial aneurysms (Bakker et al. GWAS cohort)	Wald ratio	1	0.359607	0.149229	0.0159624
Mesothelin levels (MSLN.3893.55.2)	Intracranial aneurysms (Bakker et al. GWAS cohort)	Wald ratio	1	0.0115291	0.158981	0.942189
Metallothionein-1F levels (MT1F.10416.79.3)	Intracranial aneurysms (Bakker et al. GWAS cohort)	Inverse variance weighted	2	0.127207	0.189249	0.501479
MICAL-like protein 2 levels (MICALL2.12891.1.3)	Intracranial aneurysms (Bakker et al. GWAS cohort)	Inverse variance weighted	2	0.187196	0.11685	0.109151
MICOS complex subunit MIC10 levels (MINOS1.7956.11.3)	Intracranial aneurysms (Bakker et al. GWAS cohort)	Inverse variance weighted	3	0.0348071	0.144748	0.809968
Microfibrillar-associated protein 2 levels (MFAP2.9294.45.3)	Intracranial aneurysms (Bakker et al. GWAS cohort)	Inverse variance weighted	2	0.0770229	0.10894	0.479553
Mitochondrial ubiquitin ligase activator of NFKB 1 levels (MUL1.9315.16.3)	Intracranial aneurysms (Bakker et al. GWAS cohort)	Inverse variance weighted	2	0.000904701	0.0791121	0.990876
Mitochondrial ubiquitin ligase activator of NFKB 1 levels (MUL1.11159.14.3)	Intracranial aneurysms (Bakker et al. GWAS cohort)	Wald ratio	1	-0.291262	0.176607	0.0991037
Mitogen-activated protein kinase 8 levels (MAPK8.3825.18.2)	Intracranial aneurysms (Bakker et al. GWAS cohort)	Wald ratio	1	0.217613	0.204512	0.287303
Mitogen-activated protein kinase kinase kinase 3 levels (MAP3K3.12990.39.3)	Intracranial aneurysms (Bakker et al. GWAS cohort)	Wald ratio	1	0.0842105	0.199248	0.672557
Mitotic spindle assembly checkpoint protein MAD1 levels (MAD1L1.13618.15.3)	Intracranial aneurysms (Bakker et al. GWAS cohort)	Wald ratio	1	0.0566162	0.17314	0.743671
Mono [ADP-ribose] polymerase PARP16 levels (PARP16.7881.244.3)	Intracranial aneurysms (Bakker et al. GWAS cohort)	Inverse variance weighted	2	-0.008668	0.146568	0.952841
Mucin-1 levels (MUC1.9176.3.3)	Intracranial aneurysms (Bakker et al. GWAS cohort)	Inverse variance weighted	2	0.165704	0.103396	0.10902
Mucin-4 levels (MUC4.10659.49.3)	Intracranial aneurysms (Bakker et al. GWAS cohort)	Wald ratio	1	0.230995	0.205376	0.260697
Muellerian-inhibiting factor levels (AMH.4923.79.1)	Intracranial aneurysms (Bakker et al. GWAS cohort)	Wald ratio	1	0.0932983	0.176084	0.596215
Multimerin-2 levels (MMRN2.9723.105.3)	Intracranial aneurysms (Bakker et al. GWAS cohort)	Wald ratio	1	0.0709804	0.189412	0.707853
Multiple inositol polyphosphate phosphatase 1 levels (MINPP1.5586.66.3)	Intracranial aneurysms (Bakker et al. GWAS cohort)	Inverse variance weighted	3	-0.0750542	0.0965903	0.437137
Muscle, skeletal receptor tyrosine-protein kinase levels (MUSK.11547.84.3)	Intracranial aneurysms (Bakker et al. GWAS cohort)	Wald ratio	1	-0.220954	0.183009	0.227301
Myc box-dependent-interacting protein 1 levels (BIN1.9574.11.3)	Intracranial aneurysms (Bakker et al. GWAS cohort)	Wald ratio	1	0.190759	0.187459	0.308865
Myc target protein 1 levels (MYCT1.13541.1.3)	Intracranial aneurysms (Bakker et al. GWAS cohort)	Wald ratio	1	-0.0776081	0.125106	0.535035
Myelin regulatory factor levels (MYRF.8843.34.3)	Intracranial aneurysms (Bakker et al. GWAS cohort)	Inverse variance weighted	2	-0.0960971	0.133028	0.47006
Myeloblastin levels (PRTN3.3514.49.2)	Intracranial aneurysms (Bakker et al. GWAS cohort)	Inverse variance weighted	2	0.182079	0.141848	0.199275
Myeloblastin levels (PRTN3.13720.95.3)	Intracranial aneurysms (Bakker et al. GWAS cohort)	Wald ratio	1	0.294654	0.0874214	0.000750309
Myeloid cell surface antigen CD33 levels (CD33.3166.92.1)	Intracranial aneurysms (Bakker et al. GWAS cohort)	Inverse variance weighted	3	-0.0625731	0.0806224	0.437675
Myeloid zinc finger 1 levels (MZF1.14662.6.3)	Intracranial aneurysms (Bakker et al. GWAS cohort)	Wald ratio	1	0.0742305	0.176826	0.674635
Myeloperoxidase levels (MPO.2580.83.2)	Intracranial aneurysms (Bakker et al. GWAS cohort)	Inverse variance weighted	4	-0.00567553	0.100739	0.955072
N-acetyl-D-glucosamine kinase levels (NAGK.3894.15.2)	Intracranial aneurysms (Bakker et al. GWAS cohort)	Inverse variance weighted	2	-0.0748707	0.0837817	0.371515
N-acetylated-alpha-linked acidic dipeptidase 2 levels (NAALAD2.7986.98.3)	Intracranial aneurysms (Bakker et al. GWAS cohort)	Wald ratio	1	0.0900901	0.179487	0.615716
N-acetylglucosamine-1-phosphodiester alpha-N-acetylglucosaminidase levels (NAGPA.11208.15.3)	Intracranial aneurysms (Bakker et al. GWAS cohort)	Inverse variance weighted	2	0.163429	0.145174	0.260272
N-acetylglucosamine-6-sulfatase levels (GNS.3616.3.5)	Intracranial aneurysms (Bakker et al. GWAS cohort)	Wald ratio	1	0.0747724	0.161248	0.642856
N-acetyllactosaminide beta-1,3-N-acetylglucosaminyltransferase 2 levels (B3GNT2.7980.72.3)	Intracranial aneurysms (Bakker et al. GWAS cohort)	Inverse variance weighted	4	-0.0413269	0.0725744	0.569057
N-acylethanolamine-hydrolyzing acid amidase levels (NAAA.3173.49.2)	Intracranial aneurysms (Bakker et al. GWAS cohort)	Inverse variance weighted	5	0.00105535	0.0718322	0.988278
N-terminal pro-BNP levels (NPPB.7655.11.3)	Intracranial aneurysms (Bakker et al. GWAS cohort)	Wald ratio	1	-0.0313163	0.184183	0.864987
NAD-dependent protein deacetylase sirtuin-2 levels (SIRT2.5030.52.1)	Intracranial aneurysms (Bakker et al. GWAS cohort)	Inverse variance weighted	4	-0.0736034	0.0840103	0.380963
NAD-dependent protein deacylase sirtuin-5, mitochondrial levels (SIRT5.12461.8.3)	Intracranial aneurysms (Bakker et al. GWAS cohort)	Inverse variance weighted	2	-0.0331578	0.252752	0.895628
NAD(P)H dehydrogenase [quinone] 1 levels (NQO1.9837.60.3)	Intracranial aneurysms (Bakker et al. GWAS cohort)	Wald ratio	1	-0.252157	0.0942793	0.00748238
NADH dehydrogenase [ubiquinone] 1 beta subcomplex subunit 11, mitochondrial levels (NDUFB11.7747.47.3)	Intracranial aneurysms (Bakker et al. GWAS cohort)	Wald ratio	1	0.063893	0.195394	0.743671
NADH dehydrogenase [ubiquinone] 1 beta subcomplex subunit 4 levels (NDUFB4.10677.9.3)	Intracranial aneurysms (Bakker et al. GWAS cohort)	Inverse variance weighted	4	0.0507403	0.114784	0.658453
NADH dehydrogenase [ubiquinone] iron-sulfur protein 4, mitochondrial levels (NDUFS4.10584.7.3)	Intracranial aneurysms (Bakker et al. GWAS cohort)	Inverse variance weighted	3	0.188273	0.083539	0.0242144
Natural cytotoxicity triggering receptor 1 levels (NCR1.8360.169.3)	Intracranial aneurysms (Bakker et al. GWAS cohort)	Wald ratio	1	0.107438	0.142857	0.452011
Natural cytotoxicity triggering receptor 1 levels (NCR1.5104.57.3)	Intracranial aneurysms (Bakker et al. GWAS cohort)	Wald ratio	1	0.0833672	0.193575	0.666707
Nectin-3 levels (PVRL3.13557.3.3)	Intracranial aneurysms (Bakker et al. GWAS cohort)	Wald ratio	1	-0.20097	0.185031	0.277416
Neogenin levels (NEO1.8900.28.3)	Intracranial aneurysms (Bakker et al. GWAS cohort)	Inverse variance weighted	2	-0.121778	0.117331	0.299317
Netrin receptor UNC5C levels (UNC5C.5139.32.3)	Intracranial aneurysms (Bakker et al. GWAS cohort)	Inverse variance weighted	2	0.101083	0.11044	0.360046
Netrin-1 levels (NTN1.6649.51.3)	Intracranial aneurysms (Bakker et al. GWAS cohort)	Inverse variance weighted	3	-0.197657	0.0667969	0.00308563
Netrin-4 levels (NTN4.3327.27.1)	Intracranial aneurysms (Bakker et al. GWAS cohort)	Wald ratio	1	-0.0849591	0.190686	0.655926
Netrin-G1 levels (NTNG1.5637.81.3)	Intracranial aneurysms (Bakker et al. GWAS cohort)	Inverse variance weighted	2	-0.174007	0.132613	0.189472
Neural cell adhesion molecule 1 levels (NCAM1.7746.230.3)	Intracranial aneurysms (Bakker et al. GWAS cohort)	Wald ratio	1	-0.0545852	0.191412	0.775513
Neural cell adhesion molecule 1, 120 kDa isoform levels (NCAM1.4498.62.2)	Intracranial aneurysms (Bakker et al. GWAS cohort)	Inverse variance weighted	2	-0.0497975	0.11413	0.662603
Neural cell adhesion molecule 2 levels (NCAM2.6507.16.3)	Intracranial aneurysms (Bakker et al. GWAS cohort)	Inverse variance weighted	3	0.0910532	0.109521	0.405762
Neural cell adhesion molecule L1 levels (L1CAM.4246.40.2)	Intracranial aneurysms (Bakker et al. GWAS cohort)	Wald ratio	1	0.0967276	0.142445	0.497104
Neural cell adhesion molecule L1-like protein levels (CHL1.3601.54.3)	Intracranial aneurysms (Bakker et al. GWAS cohort)	Inverse variance weighted	2	0.318573	0.119184	0.00751888
Neuralized-like protein 4 levels (NEURL4.13468.5.3)	Intracranial aneurysms (Bakker et al. GWAS cohort)	Wald ratio	1	0.0553301	0.173737	0.750127
Neurensin-1 levels (NRSN1.11654.77.3)	Intracranial aneurysms (Bakker et al. GWAS cohort)	Inverse variance weighted	2	0.0123046	0.0950074	0.896953
Neurexin-1 levels (NRXN1.8971.9.3)	Intracranial aneurysms (Bakker et al. GWAS cohort)	Inverse variance weighted	2	0.0826367	0.113196	0.46537
Neurexin-2-beta levels (NRXN2.8876.51.3)	Intracranial aneurysms (Bakker et al. GWAS cohort)	Inverse variance weighted	2	-0.091609	0.194923	0.638373
Neurexin-3-beta levels (NRXN3.5111.15.3)	Intracranial aneurysms (Bakker et al. GWAS cohort)	Inverse variance weighted	2	0.0391836	0.207372	0.85013
Neuroendocrine convertase 1 levels (PCSK1.13388.57.3)	Intracranial aneurysms (Bakker et al. GWAS cohort)	Inverse variance weighted	4	-0.0737583	0.0631555	0.242853
Neurofascin levels (NFASC.7179.69.3)	Intracranial aneurysms (Bakker et al. GWAS cohort)	Inverse variance weighted	4	-0.159879	0.0824746	0.0525587
Neuron-specific protein family member 2 levels (NSG2.13409.9.3)	Intracranial aneurysms (Bakker et al. GWAS cohort)	Wald ratio	1	0.0313653	0.197417	0.873765
Neuronal pentraxin-1 levels (NPTX1.9256.78.3)	Intracranial aneurysms (Bakker et al. GWAS cohort)	Wald ratio	1	0.00968575	0.113861	0.932209
Neuronal pentraxin-2 levels (NPTX2.6521.35.3)	Intracranial aneurysms (Bakker et al. GWAS cohort)	Inverse variance weighted	2	-0.0226066	0.104918	0.829401
Neuropeptide S levels (NPS.6390.18.3)	Intracranial aneurysms (Bakker et al. GWAS cohort)	Inverse variance weighted	2	0.0621708	0.14824	0.674928
Neuropeptide W levels (NPW.9986.14.3)	Intracranial aneurysms (Bakker et al. GWAS cohort)	Inverse variance weighted	3	0.00696343	0.0877232	0.936731
Neuropilin-1 levels (NRP1.3214.3.2)	Intracranial aneurysms (Bakker et al. GWAS cohort)	Inverse variance weighted	2	-0.105372	0.126227	0.403842
Neuropilin-2 levels (NRP2.6590.54.3)	Intracranial aneurysms (Bakker et al. GWAS cohort)	Inverse variance weighted	2	-0.132507	0.241677	0.583499
Neutral ceramidase levels (ASAH2.3212.30.3)	Intracranial aneurysms (Bakker et al. GWAS cohort)	Inverse variance weighted	3	-0.0365088	0.056632	0.519143
Neutrophil collagenase levels (MMP8.2954.56.2)	Intracranial aneurysms (Bakker et al. GWAS cohort)	Inverse variance weighted	3	-0.0649312	0.093667	0.488176
Neutrophil cytosol factor 2 levels (NCF2.10047.12.3)	Intracranial aneurysms (Bakker et al. GWAS cohort)	Inverse variance weighted	2	-0.0690916	0.0696902	0.321485
Neutrophil-activating peptide 2 levels (PPBP.2790.54.2)	Intracranial aneurysms (Bakker et al. GWAS cohort)	Inverse variance weighted	3	0.112915	0.1009	0.263111
NHL repeat-containing protein 3 levels (NHLRC3.9087.8.3)	Intracranial aneurysms (Bakker et al. GWAS cohort)	Wald ratio	1	-0.00153925	0.148794	0.991746
NHP2-like protein 1 levels (NHP2L1.13602.6.3)	Intracranial aneurysms (Bakker et al. GWAS cohort)	Wald ratio	1	0.0782669	0.185185	0.672557
Nidogen-1 levels (NID1.3213.65.2)	Intracranial aneurysms (Bakker et al. GWAS cohort)	Wald ratio	1	-0.117578	0.173427	0.497793
Nidogen-2 levels (NID2.3633.70.5)	Intracranial aneurysms (Bakker et al. GWAS cohort)	Inverse variance weighted	3	0.0583729	0.135286	0.66612
NKG2-D type II integral membrane protein levels (KLRK1.3056.11.1)	Intracranial aneurysms (Bakker et al. GWAS cohort)	Wald ratio	1	-0.043299	0.183505	0.813468
NKG2-E type II integral membrane protein levels (KLRC3.7795.14.3)	Intracranial aneurysms (Bakker et al. GWAS cohort)	Wald ratio	1	0.153309	0.122898	0.212232
NKG2-E type II integral membrane protein levels (KLRC3.11571.75.3)	Intracranial aneurysms (Bakker et al. GWAS cohort)	Wald ratio	1	0.0086758	0.119635	0.942189
NKG2D ligand 4 levels (RAET1E.7800.85.3)	Intracranial aneurysms (Bakker et al. GWAS cohort)	Wald ratio	1	0.0156023	0.102322	0.878807
Noggin levels (NOG.5846.24.3)	Intracranial aneurysms (Bakker et al. GWAS cohort)	Inverse variance weighted	2	-0.117244	0.167183	0.483121
Non-histone chromosomal protein HMG-14 levels (HMGN1.9187.2.3)	Intracranial aneurysms (Bakker et al. GWAS cohort)	Inverse variance weighted	3	0.000824536	0.0794468	0.991719
Non-receptor tyrosine-protein kinase TYK2 levels (TYK2.5260.80.3)	Intracranial aneurysms (Bakker et al. GWAS cohort)	Wald ratio	1	-0.0512249	0.195991	0.793812
Non-secretory ribonuclease levels (RNASE2.8394.56.3)	Intracranial aneurysms (Bakker et al. GWAS cohort)	Wald ratio	1	0.173851	0.147797	0.239482
Normal mucosa of esophagus-specific gene 1 protein levels (NMES1.6406.3.3)	Intracranial aneurysms (Bakker et al. GWAS cohort)	Inverse variance weighted	3	-0.00911488	0.0921632	0.921218
NTF2-related export protein 1 levels (NXT1.9942.2.3)	Intracranial aneurysms (Bakker et al. GWAS cohort)	Inverse variance weighted	2	0.069522	0.111108	0.531502
Nuclear pore complex-interacting protein family member B3 levels (NPIPB3.9954.2.3)	Intracranial aneurysms (Bakker et al. GWAS cohort)	Inverse variance weighted	2	-0.100847	0.127875	0.430325
Nuclear receptor coactivator 2 levels (NCOA2.14045.12.3)	Intracranial aneurysms (Bakker et al. GWAS cohort)	Wald ratio	1	-0.00569152	0.172453	0.973672
Nuclear receptor subfamily 1 group D member 2 levels (NR1D2.12885.42.3)	Intracranial aneurysms (Bakker et al. GWAS cohort)	Wald ratio	1	0.0654879	0.151932	0.666443
Nuclear receptor-binding protein levels (NRBP1.12616.45.3)	Intracranial aneurysms (Bakker et al. GWAS cohort)	Inverse variance weighted	2	0.188337	0.273289	0.490728
Nuclear RNA export factor 1 levels (NXF1.12453.161.3)	Intracranial aneurysms (Bakker et al. GWAS cohort)	Inverse variance weighted	2	-0.0659606	0.0794177	0.406226
Nucleoside diphosphate kinase A levels (NME1.5909.51.3)	Intracranial aneurysms (Bakker et al. GWAS cohort)	Wald ratio	1	0.0806523	0.130013	0.535035
Nucleoside diphosphate kinase B levels (NME2.4249.64.2)	Intracranial aneurysms (Bakker et al. GWAS cohort)	Inverse variance weighted	2	-0.086101	0.128825	0.503907
Nucleosome assembly protein 1-like 2 levels (NAP1L2.13529.39.3)	Intracranial aneurysms (Bakker et al. GWAS cohort)	Inverse variance weighted	2	-0.0259072	0.123825	0.834274
O-acetyl-ADP-ribose deacetylase MACROD1 levels (MACROD1.13653.335.3)	Intracranial aneurysms (Bakker et al. GWAS cohort)	Wald ratio	1	0.0135424	0.186743	0.942189
Obg-like ATPase 1 levels (OLA1.12659.13.3)	Intracranial aneurysms (Bakker et al. GWAS cohort)	Wald ratio	1	0.142039	0.188431	0.45097
OCIA domain-containing protein 1 levels (OCIAD1.3635.76.4)	Intracranial aneurysms (Bakker et al. GWAS cohort)	Inverse variance weighted	2	-0.0857436	0.145926	0.556813
Odorant-binding protein 2b levels (OBP2B.5680.54.3)	Intracranial aneurysms (Bakker et al. GWAS cohort)	Inverse variance weighted	3	0.0284611	0.0969714	0.76914
Oncostatin-M levels (OSM.2693.20.3)	Intracranial aneurysms (Bakker et al. GWAS cohort)	Wald ratio	1	-0.173238	0.159498	0.277416
Oncostatin-M-specific receptor subunit beta levels (OSMR.10892.8.3)	Intracranial aneurysms (Bakker et al. GWAS cohort)	Wald ratio	1	-0.0121372	0.184169	0.947455
Opalin levels (OPALIN.7736.28.3)	Intracranial aneurysms (Bakker et al. GWAS cohort)	Wald ratio	1	-0.047619	0.145626	0.743671
Origin recognition complex subunit 6 levels (ORC6L.12389.4.3)	Intracranial aneurysms (Bakker et al. GWAS cohort)	Wald ratio	1	-0.0190198	0.155816	0.902847
Ornithine decarboxylase levels (ODC1.13689.2.3)	Intracranial aneurysms (Bakker et al. GWAS cohort)	Wald ratio	1	0.0128881	0.17809	0.942309
Out at first protein homolog levels (OAF.6414.8.3)	Intracranial aneurysms (Bakker et al. GWAS cohort)	Inverse variance weighted	2	0.0706206	0.0901436	0.433378
Oxidoreductase HTATIP2 levels (HTATIP2.7753.21.3)	Intracranial aneurysms (Bakker et al. GWAS cohort)	Inverse variance weighted	2	0.0911347	0.0860515	0.289567
Oxidoreductase HTATIP2 levels (HTATIP2.10630.5.3)	Intracranial aneurysms (Bakker et al. GWAS cohort)	Wald ratio	1	0.00775194	0.159972	0.961351
Oxysterols receptor LXR-beta levels (NR1H2.9016.12.3)	Intracranial aneurysms (Bakker et al. GWAS cohort)	Inverse variance weighted	2	-0.0799939	0.119775	0.504217
Oxytocin-neurophysin 1 levels (OXT.8257.71.3)	Intracranial aneurysms (Bakker et al. GWAS cohort)	Wald ratio	1	0.0622287	0.190304	0.743671
P-selectin levels (SELP.4154.57.2)	Intracranial aneurysms (Bakker et al. GWAS cohort)	Inverse variance weighted	6	0.0685775	0.0610066	0.260971
P-selectin glycoprotein ligand 1 levels (SELPLG.11266.8.3)	Intracranial aneurysms (Bakker et al. GWAS cohort)	Wald ratio	1	0.0158103	0.186335	0.932382
P2X purinoceptor 6 levels (P2RX6.7233.73.3)	Intracranial aneurysms (Bakker et al. GWAS cohort)	Wald ratio	1	0.281565	0.187908	0.134023
Palmitoyl-protein thioesterase 1 levels (PPT1.9244.27.3)	Intracranial aneurysms (Bakker et al. GWAS cohort)	Inverse variance weighted	4	0.0247112	0.094444	0.793592
Pappalysin-1 levels (PAPPA.4148.49.2)	Intracranial aneurysms (Bakker et al. GWAS cohort)	Wald ratio	1	-0.122029	0.189671	0.519982
Parathyroid hormone-related protein levels (PTHLH.2962.50.2)	Intracranial aneurysms (Bakker et al. GWAS cohort)	Inverse variance weighted	4	0.0174153	0.0789194	0.825348
Parathyroid hormone/parathyroid hormone-related peptide receptor levels (PTH1R.13470.43.3)	Intracranial aneurysms (Bakker et al. GWAS cohort)	Wald ratio	1	-0.294523	0.164972	0.0742146
PAX-interacting protein 1 levels (PAXIP1.12894.3.3)	Intracranial aneurysms (Bakker et al. GWAS cohort)	Wald ratio	1	0.0547422	0.167409	0.743671
PDZK1-interacting protein 1 levels (PDZK1IP1.8260.13.3)	Intracranial aneurysms (Bakker et al. GWAS cohort)	Wald ratio	1	-0.0822024	0.148507	0.579904
Peptidase inhibitor 15 levels (PI15.5745.64.3)	Intracranial aneurysms (Bakker et al. GWAS cohort)	Wald ratio	1	-0.176506	0.162508	0.277416
Peptide chain release factor 1-like, mitochondrial levels (MTRF1L.11134.30.3)	Intracranial aneurysms (Bakker et al. GWAS cohort)	Inverse variance weighted	2	0.157871	0.119557	0.186677
Peptidyl-glycine alpha-amidating monooxygenase levels (PAM.5620.13.3)	Intracranial aneurysms (Bakker et al. GWAS cohort)	Inverse variance weighted	4	0.221375	0.0809638	0.0062523
Peptidyl-prolyl cis-trans isomerase B levels (PPIB.4718.5.2)	Intracranial aneurysms (Bakker et al. GWAS cohort)	Inverse variance weighted	2	-0.126583	0.133027	0.341324
Peptidyl-prolyl cis-trans isomerase E levels (PPIE.5238.26.3)	Intracranial aneurysms (Bakker et al. GWAS cohort)	Wald ratio	1	-0.123259	0.0806833	0.12659
Peptidyl-prolyl cis-trans isomerase FKBP2 levels (FKBP2.9339.204.3)	Intracranial aneurysms (Bakker et al. GWAS cohort)	Wald ratio	1	-0.0848083	0.193215	0.660711
Peptidyl-prolyl cis-trans isomerase FKBP7 levels (FKBP7.9288.7.3)	Intracranial aneurysms (Bakker et al. GWAS cohort)	Wald ratio	1	0.0178098	0.105343	0.865746
Peptidyl-prolyl cis-trans isomerase NIMA-interacting 4 levels (PIN4.12718.43.3)	Intracranial aneurysms (Bakker et al. GWAS cohort)	Wald ratio	1	0.0840841	0.198949	0.672557
Peptidyl-prolyl cis-trans isomerase-like 2 levels (PPIL2.14314.6.3)	Intracranial aneurysms (Bakker et al. GWAS cohort)	Wald ratio	1	0.0133427	0.183989	0.942189
Peregrin levels (BRPF1.11671.19.3)	Intracranial aneurysms (Bakker et al. GWAS cohort)	Wald ratio	1	-0.271784	0.18603	0.144025
Periostin levels (POSTN.6650.20.3)	Intracranial aneurysms (Bakker et al. GWAS cohort)	Wald ratio	1	0.0700412	0.180695	0.698296
Periostin levels (POSTN.6645.53.3)	Intracranial aneurysms (Bakker et al. GWAS cohort)	Wald ratio	1	0.0668539	0.172472	0.698296
Persulfide dioxygenase ETHE1, mitochondrial levels (ETHE1.3847.56.2)	Intracranial aneurysms (Bakker et al. GWAS cohort)	Inverse variance weighted	2	0.0958944	0.106131	0.366236
PH and SEC7 domain-containing protein 1 levels (PSD.13055.53.3)	Intracranial aneurysms (Bakker et al. GWAS cohort)	Inverse variance weighted	4	-0.0505344	0.0570424	0.375666
PH and SEC7 domain-containing protein 2 levels (PSD2.9118.7.3)	Intracranial aneurysms (Bakker et al. GWAS cohort)	Inverse variance weighted	4	0.0896816	0.0668419	0.179694
Phosphatidylinositol 4-phosphate 3-kinase C2 domain-containing subunit alpha levels (PIK3C2A.14028.22.3)	Intracranial aneurysms (Bakker et al. GWAS cohort)	Inverse variance weighted	3	0.0170421	0.136091	0.900345
Phosphatidylinositol 4,5-bisphosphate 3-kinase catalytic subunit gamma isoform levels (PIK3CG.3391.10.2)	Intracranial aneurysms (Bakker et al. GWAS cohort)	Wald ratio	1	-0.184831	0.170172	0.277416
Phosphatidylinositol transfer protein beta isoform levels (PITPNB.12484.67.3)	Intracranial aneurysms (Bakker et al. GWAS cohort)	Wald ratio	1	-0.180573	0.166252	0.277416
Phosphatidylinositol-glycan-specific phospholipase D levels (GPLD1.11939.11.3)	Intracranial aneurysms (Bakker et al. GWAS cohort)	Wald ratio	1	0.112245	0.143394	0.433761
Phosphoglucomutase-1 levels (PGM1.9173.21.3)	Intracranial aneurysms (Bakker et al. GWAS cohort)	Inverse variance weighted	2	-0.147763	0.0759672	0.0517644
Phosphoglycerate kinase 1 levels (PGK1.5020.50.1)	Intracranial aneurysms (Bakker et al. GWAS cohort)	Inverse variance weighted	3	-0.0687287	0.102479	0.502438
Phospholipase A2, membrane associated levels (PLA2G2A.2692.74.2)	Intracranial aneurysms (Bakker et al. GWAS cohort)	Inverse variance weighted	2	-0.152785	0.131899	0.246721
Pigment epithelium-derived factor levels (SERPINF1.9211.19.3)	Intracranial aneurysms (Bakker et al. GWAS cohort)	Wald ratio	1	0.0986739	0.0649584	0.128755
Pigment epithelium-derived factor levels (SERPINF1.7735.17.3)	Intracranial aneurysms (Bakker et al. GWAS cohort)	Wald ratio	1	0.102474	0.0674603	0.128755
PIK3CA/PIK3R1 levels (PIK3CA.PIK3R1.3390.72.2)	Intracranial aneurysms (Bakker et al. GWAS cohort)	Wald ratio	1	-0.0797003	0.159401	0.617075
Pirin levels (PIR.13634.209.3)	Intracranial aneurysms (Bakker et al. GWAS cohort)	Inverse variance weighted	3	-0.0411266	0.0921518	0.655386
Pituitary adenylate cyclase-activating polypeptide levels (ADCYAP1.4594.22.2)	Intracranial aneurysms (Bakker et al. GWAS cohort)	Wald ratio	1	-0.0640357	0.19583	0.743671
Plasma protease C1 inhibitor levels (SERPING1.4479.14.2)	Intracranial aneurysms (Bakker et al. GWAS cohort)	Inverse variance weighted	4	-0.0910832	0.107152	0.395304
Plasmin levels (PLG.4150.75.2)	Intracranial aneurysms (Bakker et al. GWAS cohort)	Wald ratio	1	-0.186615	0.171815	0.277416
Plasminogen activator inhibitor 1 levels (SERPINE1.2925.9.1)	Intracranial aneurysms (Bakker et al. GWAS cohort)	Wald ratio	1	0.0283491	0.178432	0.873765
Plastin-2 levels (LCP1.9749.190.3)	Intracranial aneurysms (Bakker et al. GWAS cohort)	Wald ratio	1	-0.124315	0.111673	0.265619
Platelet endothelial aggregation receptor 1 levels (PEAR1.8275.31.3)	Intracranial aneurysms (Bakker et al. GWAS cohort)	Inverse variance weighted	2	0.102846	0.137753	0.455306
Platelet endothelial cell adhesion molecule levels (PECAM1.2695.25.1)	Intracranial aneurysms (Bakker et al. GWAS cohort)	Wald ratio	1	-0.167533	0.154246	0.277416
Platelet factor 4 variant levels (PF4V1.5663.18.3)	Intracranial aneurysms (Bakker et al. GWAS cohort)	Inverse variance weighted	2	-0.0871849	0.111241	0.433188
Platelet glycoprotein 4 levels (CD36.2973.15.2)	Intracranial aneurysms (Bakker et al. GWAS cohort)	Wald ratio	1	-0.0325998	0.129584	0.801372
Platelet glycoprotein Ib alpha chain levels (GP1BA.4990.87.1)	Intracranial aneurysms (Bakker et al. GWAS cohort)	Inverse variance weighted	2	-0.0793333	0.10798	0.462521
Platelet glycoprotein V levels (GP5.7185.29.3)	Intracranial aneurysms (Bakker et al. GWAS cohort)	Wald ratio	1	0.0136719	0.189453	0.942471
Platelet receptor Gi24 levels (C10orf54.14123.34.3)	Intracranial aneurysms (Bakker et al. GWAS cohort)	Wald ratio	1	-0.485135	0.145946	0.000887126
Platelet-derived growth factor D levels (PDGFD.9341.1.3)	Intracranial aneurysms (Bakker et al. GWAS cohort)	Inverse variance weighted	2	0.106411	0.161402	0.509708
Platelet-derived growth factor receptor alpha levels (PDGFRA.10366.11.3)	Intracranial aneurysms (Bakker et al. GWAS cohort)	Wald ratio	1	-0.271536	0.186642	0.145711
Platelet-derived growth factor receptor beta levels (PDGFRB.3459.49.2)	Intracranial aneurysms (Bakker et al. GWAS cohort)	Inverse variance weighted	3	0.00607174	0.0559896	0.913643
Platelet-derived growth factor receptor-like protein levels (PDGFRL.9713.67.3)	Intracranial aneurysms (Bakker et al. GWAS cohort)	Inverse variance weighted	2	-0.022037	0.0320709	0.491999
Platelet-derived growth factor subunit B levels (PDGFB.4149.8.2)	Intracranial aneurysms (Bakker et al. GWAS cohort)	Inverse variance weighted	2	0.0362059	0.118435	0.75983
Pleckstrin homology domain-containing family A member 7 levels (PLEKHA7.12731.12.3)	Intracranial aneurysms (Bakker et al. GWAS cohort)	Wald ratio	1	-0.066103	0.189854	0.727706
Pleiotrophin levels (PTN.3045.72.2)	Intracranial aneurysms (Bakker et al. GWAS cohort)	Wald ratio	1	-0.367412	0.184665	0.0466329
Plexin-A1 levels (PLXNA1.9005.16.3)	Intracranial aneurysms (Bakker et al. GWAS cohort)	Wald ratio	1	0.0463768	0.2	0.816628
Plexin-B2 levels (PLXNB2.9216.100.3)	Intracranial aneurysms (Bakker et al. GWAS cohort)	Inverse variance weighted	3	-0.0312598	0.108677	0.773622
Plexin-C1 levels (PLXNC1.4564.2.2)	Intracranial aneurysms (Bakker et al. GWAS cohort)	Inverse variance weighted	2	-0.0689373	0.086454	0.425226
Poly(A) RNA polymerase, mitochondrial levels (MTPAP.9028.5.3)	Intracranial aneurysms (Bakker et al. GWAS cohort)	Wald ratio	1	-0.144728	0.184676	0.433223
Poly(U)-binding-splicing factor PUF60 levels (PUF60.10575.31.3)	Intracranial aneurysms (Bakker et al. GWAS cohort)	Wald ratio	1	-0.337188	0.191114	0.0776762
Poly(U)-specific endoribonuclease levels (ENDOU.5656.53.3)	Intracranial aneurysms (Bakker et al. GWAS cohort)	Wald ratio	1	-0.042011	0.19146	0.826319
Polymeric immunoglobulin receptor levels (PIGR.3216.2.2)	Intracranial aneurysms (Bakker et al. GWAS cohort)	Wald ratio	1	-0.167371	0.140444	0.233367
Polypeptide N-acetylgalactosaminyltransferase 1 levels (GALNT1.7090.17.3)	Intracranial aneurysms (Bakker et al. GWAS cohort)	Inverse variance weighted	2	0.043063	0.169526	0.79948
Polypeptide N-acetylgalactosaminyltransferase 11 levels (GALNT11.8700.325.3)	Intracranial aneurysms (Bakker et al. GWAS cohort)	Wald ratio	1	-0.186495	0.171704	0.277416
Polypeptide N-acetylgalactosaminyltransferase 16 levels (GALNT16.8923.94.3)	Intracranial aneurysms (Bakker et al. GWAS cohort)	Inverse variance weighted	2	0.164195	0.134466	0.222052
Potassium voltage-gated channel subfamily E regulatory beta subunit 5 levels (KCNE5.8908.14.3)	Intracranial aneurysms (Bakker et al. GWAS cohort)	Wald ratio	1	0.134208	0.165489	0.41738
Potassium voltage-gated channel subfamily E regulatory beta subunit 5 levels (KCNE5.8756.41.3)	Intracranial aneurysms (Bakker et al. GWAS cohort)	Wald ratio	1	-0.191752	0.211017	0.363508
Potassium voltage-gated channel subfamily F member 1 levels (KCNF1.12834.3.3)	Intracranial aneurysms (Bakker et al. GWAS cohort)	Wald ratio	1	-0.07911	0.139679	0.571141
Potassium-transporting ATPase subunit beta levels (ATP4B.9994.217.3)	Intracranial aneurysms (Bakker et al. GWAS cohort)	Inverse variance weighted	2	0.0541946	0.126588	0.668564
PR domain zinc finger protein 1 levels (PRDM1.14197.2.3)	Intracranial aneurysms (Bakker et al. GWAS cohort)	Inverse variance weighted	3	0.0785673	0.0871049	0.367065
PR domain zinc finger protein 4 levels (PRDM4.12779.30.3)	Intracranial aneurysms (Bakker et al. GWAS cohort)	Inverse variance weighted	2	0.0275017	0.130562	0.833168
Pre-mRNA-processing factor 6 levels (PRPF6.9581.4.3)	Intracranial aneurysms (Bakker et al. GWAS cohort)	Wald ratio	1	-0.112266	0.193347	0.56148
Pre-mRNA-splicing factor ATP-dependent RNA helicase PRP16 levels (DHX38.13645.14.3)	Intracranial aneurysms (Bakker et al. GWAS cohort)	Wald ratio	1	-0.146317	0.134712	0.277416
Pregnancy-specific beta-1-glycoprotein 3 levels (PSG3.6444.15.3)	Intracranial aneurysms (Bakker et al. GWAS cohort)	Wald ratio	1	0.19405	0.128604	0.131325
Pregnancy-specific beta-1-glycoprotein 4 levels (PSG4.5649.83.3)	Intracranial aneurysms (Bakker et al. GWAS cohort)	Wald ratio	1	-0.000500668	0.045227	0.991168
Pregnancy-specific beta-1-glycoprotein 5 levels (PSG5.9314.9.3)	Intracranial aneurysms (Bakker et al. GWAS cohort)	Wald ratio	1	0.124654	0.173823	0.473293
Pro-FMRFamide-related neuropeptide FF levels (NPFF.5617.41.3)	Intracranial aneurysms (Bakker et al. GWAS cohort)	Inverse variance weighted	4	0.0188976	0.0730109	0.795764
Pro-neuregulin-2, membrane-bound isoform levels (NRG2.8060.7.3)	Intracranial aneurysms (Bakker et al. GWAS cohort)	Wald ratio	1	-0.210498	0.152704	0.168058
Proactivator polypeptide-like 1 levels (PSAPL1.8814.33.3)	Intracranial aneurysms (Bakker et al. GWAS cohort)	Inverse variance weighted	2	-0.0826848	0.103601	0.424809
Probable ATP-dependent RNA helicase DDX58 levels (DDX58.12382.2.3)	Intracranial aneurysms (Bakker et al. GWAS cohort)	Inverse variance weighted	2	-0.039808	0.145553	0.784472
Probable carboxypeptidase X1 levels (CPXM1.6255.74.3)	Intracranial aneurysms (Bakker et al. GWAS cohort)	Inverse variance weighted	3	-0.0282227	0.078519	0.719268
Probable dimethyladenosine transferase levels (DIMT1.12694.28.3)	Intracranial aneurysms (Bakker et al. GWAS cohort)	Inverse variance weighted	2	-0.0942536	0.0937293	0.314611
Probable G-protein coupled receptor 135 levels (GPR135.11465.4.3)	Intracranial aneurysms (Bakker et al. GWAS cohort)	Wald ratio	1	-0.234349	0.132826	0.0776762
Probable serine carboxypeptidase CPVL levels (CPVL.8891.7.3)	Intracranial aneurysms (Bakker et al. GWAS cohort)	Wald ratio	1	0.0115924	0.159854	0.942189
Procollagen C-endopeptidase enhancer 1 levels (PCOLCE.11237.49.3)	Intracranial aneurysms (Bakker et al. GWAS cohort)	Wald ratio	1	0.0942249	0.187234	0.614791
Procollagen C-endopeptidase enhancer 2 levels (PCOLCE2.6081.52.3)	Intracranial aneurysms (Bakker et al. GWAS cohort)	Inverse variance weighted	2	-0.109723	0.115235	0.341013
Procollagen galactosyltransferase 1 levels (COLGALT1.5638.23.3)	Intracranial aneurysms (Bakker et al. GWAS cohort)	Inverse variance weighted	2	-0.0148343	0.122645	0.903729
Procollagen-lysine,2-oxoglutarate 5-dioxygenase 2 levels (PLOD2.6923.1.3)	Intracranial aneurysms (Bakker et al. GWAS cohort)	Wald ratio	1	-0.3843	0.188396	0.0413648
Proenkephalin-A levels (PENK.9076.25.3)	Intracranial aneurysms (Bakker et al. GWAS cohort)	Inverse variance weighted	3	0.1301	0.126179	0.302505
Progonadoliberin-1 levels (GNRH1.5627.53.3)	Intracranial aneurysms (Bakker et al. GWAS cohort)	Inverse variance weighted	2	0.0727906	0.166784	0.662521
Progonadoliberin-2 levels (GNRH2.10708.3.3)	Intracranial aneurysms (Bakker et al. GWAS cohort)	Wald ratio	1	0.111168	0.1846	0.547034
Programmed cell death 1 ligand 1 levels (CD274.5060.62.3)	Intracranial aneurysms (Bakker et al. GWAS cohort)	Wald ratio	1	0.25889	0.183406	0.158078
Programmed cell death 1 ligand 2 levels (PDCD1LG2.3004.67.2)	Intracranial aneurysms (Bakker et al. GWAS cohort)	Inverse variance weighted	3	-0.176618	0.0928729	0.0572088
Programmed cell death protein 5 levels (PDCD5.12517.52.3)	Intracranial aneurysms (Bakker et al. GWAS cohort)	Inverse variance weighted	3	-0.0175031	0.107255	0.870367
Prolactin receptor levels (PRLR.5114.65.3)	Intracranial aneurysms (Bakker et al. GWAS cohort)	Wald ratio	1	0.0131215	0.180939	0.942189
Prolargin levels (PRELP.5675.6.3)	Intracranial aneurysms (Bakker et al. GWAS cohort)	Inverse variance weighted	4	0.025226	0.052804	0.632843
Prolyl 4-hydroxylase subunit alpha-2 levels (P4HA2.11348.132.3)	Intracranial aneurysms (Bakker et al. GWAS cohort)	Wald ratio	1	-0.179625	0.175335	0.305616
Prolyl endopeptidase FAP levels (FAP.5029.3.1)	Intracranial aneurysms (Bakker et al. GWAS cohort)	Wald ratio	1	-0.0124779	0.151752	0.934467
Promotilin levels (MLN.5631.83.3)	Intracranial aneurysms (Bakker et al. GWAS cohort)	Wald ratio	1	-0.141083	0.167412	0.399379
Properdin levels (CFP.2960.66.2)	Intracranial aneurysms (Bakker et al. GWAS cohort)	Wald ratio	1	0.19446	0.163301	0.233727
Proprotein convertase subtilisin/kexin type 7 levels (PCSK7.4459.68.2)	Intracranial aneurysms (Bakker et al. GWAS cohort)	Wald ratio	1	0.17096	0.176815	0.3336
Prostaglandin F2 receptor negative regulator levels (PTGFRN.12727.7.3)	Intracranial aneurysms (Bakker et al. GWAS cohort)	Inverse variance weighted	4	0.146601	0.0743825	0.048735
Prostaglandin reductase 1 levels (PTGR1.13543.7.3)	Intracranial aneurysms (Bakker et al. GWAS cohort)	Inverse variance weighted	2	0.10407	0.102382	0.309397
Prostate and testis expressed protein 4 levels (PATE4.8065.245.3)	Intracranial aneurysms (Bakker et al. GWAS cohort)	Inverse variance weighted	3	-0.0160209	0.180173	0.929146
Prostate-associated microseminoprotein levels (MSMP.8080.24.3)	Intracranial aneurysms (Bakker et al. GWAS cohort)	Inverse variance weighted	3	-0.170501	0.105036	0.104532
Protachykinin-1 levels (TAC1.9337.43.3)	Intracranial aneurysms (Bakker et al. GWAS cohort)	Inverse variance weighted	4	0.0486368	0.0853854	0.568939
Proteasome activator complex subunit 1 levels (PSME1.5918.5.3)	Intracranial aneurysms (Bakker et al. GWAS cohort)	Inverse variance weighted	2	0.00708282	0.0853352	0.933852
Proteasome subunit alpha type-1 levels (PSMA1.7880.9.3)	Intracranial aneurysms (Bakker et al. GWAS cohort)	Wald ratio	1	0.0198482	0.175131	0.909766
Protein argonaute-1 levels (AGO1.11651.24.3)	Intracranial aneurysms (Bakker et al. GWAS cohort)	Wald ratio	1	-0.117779	0.168383	0.48426
Protein CEI levels (C5orf38.6378.2.3)	Intracranial aneurysms (Bakker et al. GWAS cohort)	Inverse variance weighted	3	-0.0503317	0.0794272	0.526287
Protein CREG1 levels (CREG1.9357.4.3)	Intracranial aneurysms (Bakker et al. GWAS cohort)	Inverse variance weighted	3	0.063196	0.181707	0.727998
Protein delta homolog 1 levels (DLK1.6496.60.3)	Intracranial aneurysms (Bakker et al. GWAS cohort)	Inverse variance weighted	2	0.111623	0.112826	0.322501
Protein delta homolog 1 levels (DLK1.8380.244.4)	Intracranial aneurysms (Bakker et al. GWAS cohort)	Wald ratio	1	0.0927684	0.198685	0.640563
Protein delta homolog 2 levels (DLK2.9359.9.3)	Intracranial aneurysms (Bakker et al. GWAS cohort)	Wald ratio	1	0.175302	0.170334	0.303401
Protein DEPP levels (DEPP.7178.59.3)	Intracranial aneurysms (Bakker et al. GWAS cohort)	Inverse variance weighted	3	0.0287669	0.0286759	0.315778
Protein disulfide-isomerase A5 levels (PDIA5.5593.11.3)	Intracranial aneurysms (Bakker et al. GWAS cohort)	Inverse variance weighted	2	0.0379255	0.174989	0.828419
Protein eva-1 homolog C levels (EVA1C.7008.13.3)	Intracranial aneurysms (Bakker et al. GWAS cohort)	Inverse variance weighted	3	0.0441759	0.0874828	0.613582
Protein eva-1 homolog C levels (EVA1C.8877.22.3)	Intracranial aneurysms (Bakker et al. GWAS cohort)	Wald ratio	1	0.149853	0.152212	0.324872
Protein FAM151A levels (FAM151A.7856.51.3)	Intracranial aneurysms (Bakker et al. GWAS cohort)	Wald ratio	1	0.132209	0.106034	0.212448
Protein FAM163A levels (FAM163A.6260.14.3)	Intracranial aneurysms (Bakker et al. GWAS cohort)	Inverse variance weighted	5	0.0431559	0.0557746	0.439076
Protein FAM171B levels (FAM171B.8851.42.3)	Intracranial aneurysms (Bakker et al. GWAS cohort)	Wald ratio	1	-0.120842	0.196877	0.539352
Protein FAM173A levels (FAM173A.7148.42.3)	Intracranial aneurysms (Bakker et al. GWAS cohort)	Wald ratio	1	0.112045	0.186975	0.549006
Protein FAM177A1 levels (FAM177A1.8039.41.3)	Intracranial aneurysms (Bakker et al. GWAS cohort)	Inverse variance weighted	4	-0.0175292	0.0812116	0.829107
Protein FAM189A2 levels (FAM189A2.5699.19.3)	Intracranial aneurysms (Bakker et al. GWAS cohort)	Inverse variance weighted	2	-0.198537	0.0924616	0.0317742
Protein FAM19A3 levels (FAM19A3.7839.99.3)	Intracranial aneurysms (Bakker et al. GWAS cohort)	Wald ratio	1	-0.102957	0.200986	0.608468
Protein FAM19A4 levels (FAM19A4.6511.17.3)	Intracranial aneurysms (Bakker et al. GWAS cohort)	Wald ratio	1	0.105915	0.177166	0.549956
Protein FAM3B levels (FAM3B.9177.6.3)	Intracranial aneurysms (Bakker et al. GWAS cohort)	Inverse variance weighted	5	0.0610635	0.0783102	0.43553
Protein FAM3B levels (FAM3B.5618.50.3)	Intracranial aneurysms (Bakker et al. GWAS cohort)	Inverse variance weighted	4	0.0239731	0.0690403	0.728416
Protein FAM3D levels (FAM3D.13102.1.3)	Intracranial aneurysms (Bakker et al. GWAS cohort)	Inverse variance weighted	5	0.0278837	0.0643877	0.664972
Protein G6b levels (G6B.9466.43.3)	Intracranial aneurysms (Bakker et al. GWAS cohort)	Wald ratio	1	0.0369105	0.190021	0.845984
Protein jagged-1 levels (JAG1.5092.51.3)	Intracranial aneurysms (Bakker et al. GWAS cohort)	Inverse variance weighted	2	-0.145597	0.117647	0.215874
Protein jagged-2 levels (JAG2.5093.47.3)	Intracranial aneurysms (Bakker et al. GWAS cohort)	Wald ratio	1	0.110712	0.152408	0.467584
Protein kinase C iota type levels (PRKCI.3379.29.1)	Intracranial aneurysms (Bakker et al. GWAS cohort)	Inverse variance weighted	2	0.169102	0.213011	0.427274
Protein kinase C-binding protein NELL1 levels (NELL1.6544.33.3)	Intracranial aneurysms (Bakker et al. GWAS cohort)	Inverse variance weighted	3	-0.104487	0.0983867	0.288236
Protein LDOC1 levels (LDOC1.8378.3.4)	Intracranial aneurysms (Bakker et al. GWAS cohort)	Wald ratio	1	-0.0732824	0.144529	0.612125
Protein MENT levels (MENT.5744.12.3)	Intracranial aneurysms (Bakker et al. GWAS cohort)	Inverse variance weighted	2	-0.027313	0.0836685	0.744089
Protein MRVI1 levels (MRVI1.8255.34.3)	Intracranial aneurysms (Bakker et al. GWAS cohort)	Wald ratio	1	0.0782123	0.185056	0.672557
Protein NDNF levels (NDNF.6604.59.3)	Intracranial aneurysms (Bakker et al. GWAS cohort)	Wald ratio	1	-0.218423	0.210049	0.298402
Protein NOV homolog levels (NOV.2737.22.2)	Intracranial aneurysms (Bakker et al. GWAS cohort)	Wald ratio	1	-0.146953	0.145417	0.312225
Protein O-glucosyltransferase 1 levels (POGLUT1.6467.65.3)	Intracranial aneurysms (Bakker et al. GWAS cohort)	Wald ratio	1	0.129553	0.171508	0.450023
Protein phosphatase 1L levels (PPM1L.7187.3.3)	Intracranial aneurysms (Bakker et al. GWAS cohort)	Wald ratio	1	-0.10742	0.192226	0.576282
Protein RIC-3 levels (RIC3.11228.37.3)	Intracranial aneurysms (Bakker et al. GWAS cohort)	Wald ratio	1	0.00916988	0.126448	0.942189
Protein S100-A13 levels (S100A13.7223.60.3)	Intracranial aneurysms (Bakker et al. GWAS cohort)	Inverse variance weighted	4	0.111195	0.0813311	0.171567
Protein S100-A2 levels (S100A2.11969.5.3)	Intracranial aneurysms (Bakker et al. GWAS cohort)	Wald ratio	1	0.174929	0.169972	0.303401
Protein S100-A5 levels (S100A5.14222.68.3)	Intracranial aneurysms (Bakker et al. GWAS cohort)	Inverse variance weighted	2	-0.00132146	0.0702819	0.984999
Protein SEC13 homolog levels (SEC13.14689.3.3)	Intracranial aneurysms (Bakker et al. GWAS cohort)	Inverse variance weighted	2	-0.0660943	0.141293	0.63994
Protein sel-1 homolog 2 levels (SEL1L2.9082.25.3)	Intracranial aneurysms (Bakker et al. GWAS cohort)	Wald ratio	1	0.0118528	0.163444	0.942189
Protein SERAC1 levels (SERAC1.8985.13.3)	Intracranial aneurysms (Bakker et al. GWAS cohort)	Wald ratio	1	0.0511296	0.156361	0.743671
Protein shisa-3 homolog levels (SHISA3.7057.18.3)	Intracranial aneurysms (Bakker et al. GWAS cohort)	Inverse variance weighted	3	-0.132423	0.0974229	0.174065
Protein syndesmos levels (NUDT16L1.12497.29.3)	Intracranial aneurysms (Bakker et al. GWAS cohort)	Inverse variance weighted	2	-0.24385	0.1222	0.0459884
Protein TMEPAI levels (PMEPA1.6936.7.3)	Intracranial aneurysms (Bakker et al. GWAS cohort)	Inverse variance weighted	3	0.0857868	0.0902285	0.34172
Protein Wnt-7a levels (WNT7A.4889.82.1)	Intracranial aneurysms (Bakker et al. GWAS cohort)	Wald ratio	1	-0.169824	0.157645	0.281367
Protein Z-dependent protease inhibitor levels (SERPINA10.13119.26.3)	Intracranial aneurysms (Bakker et al. GWAS cohort)	Inverse variance weighted	4	0.0570259	0.0740167	0.441036
Protein Z-dependent protease inhibitor levels (SERPINA10.6583.67.3)	Intracranial aneurysms (Bakker et al. GWAS cohort)	Inverse variance weighted	5	0.0661794	0.0542573	0.222567
Protein-tyrosine kinase 6 levels (PTK6.3832.51.1)	Intracranial aneurysms (Bakker et al. GWAS cohort)	Wald ratio	1	0.148291	0.170213	0.383638
Protein-tyrosine sulfotransferase 1 levels (TPST1.7928.183.3)	Intracranial aneurysms (Bakker et al. GWAS cohort)	Wald ratio	1	-0.159053	0.162356	0.327253
Protein-tyrosine sulfotransferase 2 levels (TPST2.8024.64.3)	Intracranial aneurysms (Bakker et al. GWAS cohort)	Inverse variance weighted	3	-0.0309157	0.121625	0.79935
Proteoglycan 3 levels (PRG3.9015.1.3)	Intracranial aneurysms (Bakker et al. GWAS cohort)	Inverse variance weighted	2	-0.144863	0.135594	0.285358
Proto-oncogene tyrosine-protein kinase receptor Ret levels (RET.3220.40.2)	Intracranial aneurysms (Bakker et al. GWAS cohort)	Wald ratio	1	-0.0496454	0.142199	0.726994
Protocadherin alpha-4 levels (PCDHA4.7157.22.3)	Intracranial aneurysms (Bakker et al. GWAS cohort)	Wald ratio	1	0.0278436	0.159953	0.861807
Protocadherin alpha-7 levels (PCDHA7.8758.2.3)	Intracranial aneurysms (Bakker et al. GWAS cohort)	Wald ratio	1	-0.170228	0.168091	0.311198
Protocadherin beta-10 levels (PCDHB10.9963.19.3)	Intracranial aneurysms (Bakker et al. GWAS cohort)	Inverse variance weighted	2	0.157418	0.280991	0.575326
Protocadherin beta-4 levels (PCDHB4.10522.167.3)	Intracranial aneurysms (Bakker et al. GWAS cohort)	Inverse variance weighted	2	-0.0862639	0.103749	0.405712
Protocadherin gamma-A8 levels (PCDHGA8.11259.71.3)	Intracranial aneurysms (Bakker et al. GWAS cohort)	Wald ratio	1	-0.103715	0.203302	0.609945
Protocadherin gamma-C5 levels (PCDHGC5.7983.1.3)	Intracranial aneurysms (Bakker et al. GWAS cohort)	Wald ratio	1	-0.0107103	0.147689	0.942189
Protocadherin-10 levels (PCDH10.8780.2.3)	Intracranial aneurysms (Bakker et al. GWAS cohort)	Inverse variance weighted	4	0.0294278	0.0365207	0.420367
Pseudokinase FAM20A levels (FAM20A.6433.57.3)	Intracranial aneurysms (Bakker et al. GWAS cohort)	Inverse variance weighted	3	-0.109351	0.0823271	0.184097
Pterin-4-alpha-carbinolamine dehydratase levels (PCBD1.11313.100.3)	Intracranial aneurysms (Bakker et al. GWAS cohort)	Wald ratio	1	0.119157	0.174457	0.494595
Pterin-4-alpha-carbinolamine dehydratase 2 levels (PCBD2.6899.37.3)	Intracranial aneurysms (Bakker et al. GWAS cohort)	Wald ratio	1	-0.154921	0.174723	0.375258
Pulmonary surfactant-associated protein C levels (SFTPC.5738.25.3)	Intracranial aneurysms (Bakker et al. GWAS cohort)	Inverse variance weighted	5	0.0269143	0.050215	0.591972
Pyruvate kinase PKLR levels (PKLR.11203.97.3)	Intracranial aneurysms (Bakker et al. GWAS cohort)	Wald ratio	1	-0.0123137	0.169799	0.942189
Quinone oxidoreductase-like protein 1 levels (CRYZL1.9207.60.3)	Intracranial aneurysms (Bakker et al. GWAS cohort)	Inverse variance weighted	3	0.0788683	0.110397	0.474974
R-spondin-3 levels (RSPO3.13094.75.3)	Intracranial aneurysms (Bakker et al. GWAS cohort)	Wald ratio	1	-0.139753	0.174692	0.423711
R-spondin-4 levels (RSPO4.8464.31.3)	Intracranial aneurysms (Bakker et al. GWAS cohort)	Wald ratio	1	-0.077193	0.166667	0.643251
RAB6-interacting golgin levels (GORAB.7247.1.3)	Intracranial aneurysms (Bakker et al. GWAS cohort)	Inverse variance weighted	2	0.0609723	0.12721	0.631721
Rab9 effector protein with kelch motifs levels (RABEPK.13599.15.3)	Intracranial aneurysms (Bakker et al. GWAS cohort)	Wald ratio	1	0.0239437	0.211268	0.909766
RAC-beta serine/threonine-protein kinase levels (AKT2.14685.17.3)	Intracranial aneurysms (Bakker et al. GWAS cohort)	Inverse variance weighted	2	0.102893	0.113147	0.363153
Ragulator complex protein LAMTOR3 levels (LAMTOR3.12490.92.3)	Intracranial aneurysms (Bakker et al. GWAS cohort)	Inverse variance weighted	2	0.025983	0.124994	0.835327
Rap guanine nucleotide exchange factor 5 levels (RAPGEF5.9059.14.3)	Intracranial aneurysms (Bakker et al. GWAS cohort)	Wald ratio	1	0.423188	0.165217	0.010425
Ras GTPase-activating protein 1 levels (RASA1.5481.16.3)	Intracranial aneurysms (Bakker et al. GWAS cohort)	Wald ratio	1	0.0088993	0.122717	0.942189
Ras-related protein Rab-14 levels (RAB14.14283.12.3)	Intracranial aneurysms (Bakker et al. GWAS cohort)	Inverse variance weighted	2	-0.0139474	0.188601	0.941048
Ras-related protein Rab-26 levels (RAB26.6997.32.3)	Intracranial aneurysms (Bakker et al. GWAS cohort)	Inverse variance weighted	3	-0.149911	0.0903703	0.0971446
Ras-related protein Rab-35 levels (RAB35.13514.121.3)	Intracranial aneurysms (Bakker et al. GWAS cohort)	Wald ratio	1	0.020178	0.178042	0.909766
Receptor-type tyrosine-protein kinase FLT3 levels (FLT3.3437.80.3)	Intracranial aneurysms (Bakker et al. GWAS cohort)	Inverse variance weighted	2	-0.132529	0.121587	0.275717
Receptor-type tyrosine-protein phosphatase H levels (PTPRH.11222.62.3)	Intracranial aneurysms (Bakker et al. GWAS cohort)	Wald ratio	1	0.311761	0.176702	0.0776762
RecQ-mediated genome instability protein 1 levels (RMI1.13926.1.3)	Intracranial aneurysms (Bakker et al. GWAS cohort)	Inverse variance weighted	2	-0.0777997	0.121262	0.521143
Redox-regulatory protein FAM213A levels (FAM213A.13423.94.3)	Intracranial aneurysms (Bakker et al. GWAS cohort)	Wald ratio	1	-0.106195	0.176991	0.548506
Regulation of nuclear pre-mRNA domain-containing protein 1A levels (RPRD1A.13515.8.3)	Intracranial aneurysms (Bakker et al. GWAS cohort)	Wald ratio	1	-0.118443	0.156796	0.450012
Regulator of G-protein signaling 19 levels (RGS19.12713.365.3)	Intracranial aneurysms (Bakker et al. GWAS cohort)	Inverse variance weighted	2	-0.0974516	0.119199	0.413612
Regulator of G-protein signaling 8 levels (RGS8.11666.72.3)	Intracranial aneurysms (Bakker et al. GWAS cohort)	Inverse variance weighted	2	-0.077087	0.118788	0.516371
Regulator of microtubule dynamics protein 1 levels (RMDN1.7096.30.3)	Intracranial aneurysms (Bakker et al. GWAS cohort)	Inverse variance weighted	2	-0.0485864	0.070319	0.489601
Relaxin receptor 1 levels (RXFP1.14135.3.3)	Intracranial aneurysms (Bakker et al. GWAS cohort)	Wald ratio	1	0.394904	0.198922	0.0471198
Replication initiator 1 levels (REPIN1.13554.78.3)	Intracranial aneurysms (Bakker et al. GWAS cohort)	Wald ratio	1	0.117411	0.11875	0.322799
Repulsive guidance molecule A levels (RGMA.5483.1.3)	Intracranial aneurysms (Bakker et al. GWAS cohort)	Inverse variance weighted	3	0.0170211	0.103959	0.869944
Resistin levels (RETN.3046.31.1)	Intracranial aneurysms (Bakker et al. GWAS cohort)	Inverse variance weighted	2	0.101247	0.131965	0.442948
Reticulocalbin-2 levels (RCN2.10645.72.3)	Intracranial aneurysms (Bakker et al. GWAS cohort)	Wald ratio	1	-0.182046	0.167608	0.277416
Reticulon-4 receptor levels (RTN4R.5105.2.3)	Intracranial aneurysms (Bakker et al. GWAS cohort)	Inverse variance weighted	2	-0.0477261	0.0987508	0.628884
Retinal rod rhodopsin-sensitive cGMP 3',5'-cyclic phosphodiesterase subunit delta levels (PDE6D.13491.40.3)	Intracranial aneurysms (Bakker et al. GWAS cohort)	Wald ratio	1	-0.18262	0.168136	0.277416
Retinaldehyde-binding protein 1 levels (RLBP1.12936.38.3)	Intracranial aneurysms (Bakker et al. GWAS cohort)	Wald ratio	1	0.0101713	0.140257	0.942189
Retinoic acid receptor responder protein 1 levels (RARRES1.8398.277.3)	Intracranial aneurysms (Bakker et al. GWAS cohort)	Inverse variance weighted	3	0.0517906	0.131597	0.69391
Retinoid-binding protein 7 levels (RBP7.14208.3.3)	Intracranial aneurysms (Bakker et al. GWAS cohort)	Wald ratio	1	-0.0773263	0.0694626	0.265619
Retinol dehydrogenase 16 levels (RDH16.12881.17.3)	Intracranial aneurysms (Bakker et al. GWAS cohort)	Wald ratio	1	0.117362	0.171204	0.493021
Retinol-binding protein 4 levels (RBP4.5482.61.3)	Intracranial aneurysms (Bakker et al. GWAS cohort)	Wald ratio	1	0.176857	0.164366	0.281927
RGM domain family member B levels (RGMB.3331.8.1)	Intracranial aneurysms (Bakker et al. GWAS cohort)	Wald ratio	1	0.0753855	0.151342	0.618404
Rho GTPase-activating protein 30 levels (ARHGAP30.12807.89.3)	Intracranial aneurysms (Bakker et al. GWAS cohort)	Inverse variance weighted	4	-0.051402	0.0784208	0.512169
Rho guanine nucleotide exchange factor 10 levels (ARHGEF10.9061.3.3)	Intracranial aneurysms (Bakker et al. GWAS cohort)	Wald ratio	1	-0.144824	0.146476	0.322799
Rho-related GTP-binding protein Rho6 levels (RND1.13574.50.3)	Intracranial aneurysms (Bakker et al. GWAS cohort)	Wald ratio	1	-0.0629921	0.169291	0.709824
Rho-related GTP-binding protein RhoG levels (RHOG.12540.25.3)	Intracranial aneurysms (Bakker et al. GWAS cohort)	Wald ratio	1	0.0556978	0.195262	0.775456
Rhophilin-2 levels (RHPN2.11439.88.3)	Intracranial aneurysms (Bakker et al. GWAS cohort)	Wald ratio	1	0.0109384	0.150835	0.942189
Ribonuclease 4 levels (RNASE4.5644.60.3)	Intracranial aneurysms (Bakker et al. GWAS cohort)	Wald ratio	1	-0.0301118	0.10238	0.768668
Ribonuclease K6 levels (RNASE6.5646.20.3)	Intracranial aneurysms (Bakker et al. GWAS cohort)	Inverse variance weighted	4	0.0108602	0.0585363	0.852813
Ribonuclease pancreatic levels (RNASE1.7211.2.3)	Intracranial aneurysms (Bakker et al. GWAS cohort)	Wald ratio	1	0.0659898	0.172025	0.70127
Ribonuclease UK114 levels (HRSP12.14636.25.3)	Intracranial aneurysms (Bakker et al. GWAS cohort)	Wald ratio	1	0.153927	0.092216	0.0950774
Ribonucleoside-diphosphate reductase large subunit levels (RRM1.11360.39.3)	Intracranial aneurysms (Bakker et al. GWAS cohort)	Inverse variance weighted	2	-0.0615694	0.128497	0.631831
Ribonucleoside-diphosphate reductase subunit M2 B levels (RRM2B.8925.25.3)	Intracranial aneurysms (Bakker et al. GWAS cohort)	Inverse variance weighted	2	-0.00255581	0.167474	0.987824
Ribonucleoside-diphosphate reductase subunit M2 B levels (RRM2B.8854.59.3)	Intracranial aneurysms (Bakker et al. GWAS cohort)	Wald ratio	1	0.00977869	0.134843	0.942189
Ribose-5-phosphate isomerase levels (RPIA.12333.87.3)	Intracranial aneurysms (Bakker et al. GWAS cohort)	Inverse variance weighted	2	0.0948686	0.122357	0.438137
Rieske domain-containing protein levels (RFESD.13603.7.3)	Intracranial aneurysms (Bakker et al. GWAS cohort)	Wald ratio	1	-0.0512511	0.114236	0.653691
RING finger protein 122 levels (RNF122.11160.56.3)	Intracranial aneurysms (Bakker et al. GWAS cohort)	Inverse variance weighted	3	0.0350053	0.100305	0.727098
RING finger protein 165 levels (RNF165.11561.32.3)	Intracranial aneurysms (Bakker et al. GWAS cohort)	Inverse variance weighted	2	0.0130294	0.127268	0.918457
RNA polymerase II elongation factor ELL levels (ELL.11459.81.3)	Intracranial aneurysms (Bakker et al. GWAS cohort)	Inverse variance weighted	2	-0.11578	0.152205	0.446842
RNA-binding protein 3 levels (RBM3.12747.89.3)	Intracranial aneurysms (Bakker et al. GWAS cohort)	Wald ratio	1	0.0762423	0.180395	0.672557
RNA-binding protein 40 levels (RNPC3.12814.17.3)	Intracranial aneurysms (Bakker et al. GWAS cohort)	Wald ratio	1	0.0747729	0.18239	0.681834
Roundabout homolog 2 levels (ROBO2.5116.62.2)	Intracranial aneurysms (Bakker et al. GWAS cohort)	Wald ratio	1	-0.152663	0.173964	0.380187
rRNA methyltransferase 3, mitochondrial levels (RNMTL1.9584.105.3)	Intracranial aneurysms (Bakker et al. GWAS cohort)	Inverse variance weighted	5	0.0909599	0.102775	0.376133
S-formylglutathione hydrolase levels (ESD.4984.83.1)	Intracranial aneurysms (Bakker et al. GWAS cohort)	Inverse variance weighted	2	0.0193938	0.0968899	0.841353
Sarcoplasmic/endoplasmic reticulum calcium ATPase 3 levels (ATP2A3.13510.7.3)	Intracranial aneurysms (Bakker et al. GWAS cohort)	Wald ratio	1	-0.0607414	0.125502	0.628396
Scavenger receptor class F member 2 levels (SCARF2.8956.96.3)	Intracranial aneurysms (Bakker et al. GWAS cohort)	Wald ratio	1	0.339364	0.208983	0.104401
Scavenger receptor cysteine-rich type 1 protein M130 levels (CD163.5028.59.1)	Intracranial aneurysms (Bakker et al. GWAS cohort)	Wald ratio	1	-0.171508	0.179806	0.340162
SCP2 sterol-binding domain-containing protein 1 levels (SCP2D1.14175.78.3)	Intracranial aneurysms (Bakker et al. GWAS cohort)	Wald ratio	1	-0.00539447	0.201618	0.978654
Secreted and transmembrane protein 1 levels (SECTM1.13093.6.3)	Intracranial aneurysms (Bakker et al. GWAS cohort)	Inverse variance weighted	3	-0.0792938	0.0896304	0.376332
Secreted frizzled-related protein 1 levels (SFRP1.3221.54.1)	Intracranial aneurysms (Bakker et al. GWAS cohort)	Inverse variance weighted	2	-0.144831	0.141199	0.305021
Secreted frizzled-related protein 2 levels (SFRP2.7751.121.3)	Intracranial aneurysms (Bakker et al. GWAS cohort)	Inverse variance weighted	2	-0.0918908	0.117183	0.432941
Secreted frizzled-related protein 3 levels (FRZB.13740.51.3)	Intracranial aneurysms (Bakker et al. GWAS cohort)	Inverse variance weighted	3	-0.0724514	0.211387	0.731791
Secreted frizzled-related protein 3 levels (FRZB.2841.13.2)	Intracranial aneurysms (Bakker et al. GWAS cohort)	Wald ratio	1	-0.148186	0.136433	0.277416
Secretogranin-3 levels (SCG3.7957.2.3)	Intracranial aneurysms (Bakker et al. GWAS cohort)	Inverse variance weighted	2	-0.112852	0.107294	0.292889
Secretory phospholipase A2 receptor levels (PLA2R1.10916.44.3)	Intracranial aneurysms (Bakker et al. GWAS cohort)	Inverse variance weighted	5	-0.0030996	0.0707485	0.965055
Segment polarity protein dishevelled homolog DVL-2 levels (DVL2.13575.40.3)	Intracranial aneurysms (Bakker et al. GWAS cohort)	Inverse variance weighted	2	-0.0778851	0.097085	0.422416
Selenoprotein S levels (VIMP.11286.78.3)	Intracranial aneurysms (Bakker et al. GWAS cohort)	Inverse variance weighted	2	0.184481	0.109495	0.0920214
Semaphorin-3A levels (SEMA3A.3222.11.2)	Intracranial aneurysms (Bakker et al. GWAS cohort)	Wald ratio	1	-0.070568	0.22117	0.749676
Semaphorin-3C levels (SEMA3C.6448.36.3)	Intracranial aneurysms (Bakker et al. GWAS cohort)	Wald ratio	1	-0.173615	0.1502	0.247725
Semaphorin-3E levels (SEMA3E.5363.51.3)	Intracranial aneurysms (Bakker et al. GWAS cohort)	Inverse variance weighted	4	0.0194885	0.0439794	0.657674
Semaphorin-3G levels (SEMA3G.5628.21.3)	Intracranial aneurysms (Bakker et al. GWAS cohort)	Inverse variance weighted	2	0.0168295	0.2256	0.940534
Semaphorin-4D levels (SEMA4D.5737.61.3)	Intracranial aneurysms (Bakker et al. GWAS cohort)	Inverse variance weighted	2	0.0282917	0.168998	0.867049
Semaphorin-5A levels (SEMA5A.13132.14.3)	Intracranial aneurysms (Bakker et al. GWAS cohort)	Inverse variance weighted	3	-0.0803022	0.0441688	0.0690526
Semaphorin-6A levels (SEMA6A.7945.10.3)	Intracranial aneurysms (Bakker et al. GWAS cohort)	Inverse variance weighted	2	0.0211267	0.117097	0.856822
Semaphorin-6C levels (SEMA6C.14597.5.3)	Intracranial aneurysms (Bakker et al. GWAS cohort)	Wald ratio	1	-0.068568	0.164138	0.676134
Semenogelin-1 levels (SEMG1.7115.5.3)	Intracranial aneurysms (Bakker et al. GWAS cohort)	Inverse variance weighted	2	0.0749033	0.127763	0.557695
Semenogelin-2 levels (SEMG2.6373.54.3)	Intracranial aneurysms (Bakker et al. GWAS cohort)	Inverse variance weighted	2	0.108751	0.107346	0.311016
Sepiapterin reductase levels (SPR.9287.6.3)	Intracranial aneurysms (Bakker et al. GWAS cohort)	Wald ratio	1	0.304862	0.178712	0.08803
Septin-10 levels (SEPT10.12690.33.3)	Intracranial aneurysms (Bakker et al. GWAS cohort)	Inverse variance weighted	2	0.0623111	0.12735	0.624635
Serine palmitoyltransferase 1 levels (SPTLC1.7886.26.3)	Intracranial aneurysms (Bakker et al. GWAS cohort)	Wald ratio	1	0.0287001	0.180642	0.873765
Serine protease inhibitor Kazal-type 2 levels (SPINK2.13405.61.3)	Intracranial aneurysms (Bakker et al. GWAS cohort)	Inverse variance weighted	2	-0.121144	0.143104	0.397247
Serine protease inhibitor Kazal-type 6 levels (SPINK6.5731.1.3)	Intracranial aneurysms (Bakker et al. GWAS cohort)	Inverse variance weighted	3	0.0903389	0.0577534	0.117766
Serine/threonine-protein kinase 16 levels (STK16.3471.49.1)	Intracranial aneurysms (Bakker et al. GWAS cohort)	Inverse variance weighted	3	0.0599782	0.17675	0.734355
Serine/threonine-protein kinase MRCK alpha levels (CDC42BPA.12706.2.3)	Intracranial aneurysms (Bakker et al. GWAS cohort)	Inverse variance weighted	2	-0.23228	0.12586	0.0649579
Serine/threonine-protein kinase MRCK beta levels (CDC42BPB.3629.60.4)	Intracranial aneurysms (Bakker et al. GWAS cohort)	Wald ratio	1	-0.0601819	0.184045	0.743671
Serine/threonine-protein kinase PAK 3 levels (PAK3.3387.1.2)	Intracranial aneurysms (Bakker et al. GWAS cohort)	Wald ratio	1	-0.177479	0.163403	0.277416
Serine/threonine-protein kinase pim-1 levels (PIM1.5359.65.3)	Intracranial aneurysms (Bakker et al. GWAS cohort)	Inverse variance weighted	2	0.0966943	0.079114	0.221626
Serine/threonine-protein kinase VRK1 levels (VRK1.12553.5.3)	Intracranial aneurysms (Bakker et al. GWAS cohort)	Wald ratio	1	0.0669344	0.155288	0.666443
Serine/threonine-protein phosphatase 2A regulatory subunit B'' subunit alpha levels (PPP2R3A.13665.35.3)	Intracranial aneurysms (Bakker et al. GWAS cohort)	Wald ratio	1	-0.133887	0.123269	0.277416
Serpin A12 levels (SERPINA12.6551.94.3)	Intracranial aneurysms (Bakker et al. GWAS cohort)	Inverse variance weighted	3	-0.197012	0.0940525	0.0361978
Serpin A9 levels (SERPINA9.7266.4.3)	Intracranial aneurysms (Bakker et al. GWAS cohort)	Wald ratio	1	-0.0311881	0.167327	0.852139
Serum amyloid A-1 protein levels (SAA1.4336.2.1)	Intracranial aneurysms (Bakker et al. GWAS cohort)	Inverse variance weighted	3	-0.00376259	0.098641	0.969573
Serum amyloid P-component levels (APCS.2474.54.5)	Intracranial aneurysms (Bakker et al. GWAS cohort)	Wald ratio	1	0.0802092	0.160854	0.61803
SH2 domain-containing protein 1A levels (SH2D1A.4567.82.2)	Intracranial aneurysms (Bakker et al. GWAS cohort)	Wald ratio	1	0.0281642	0.202579	0.889428
Sialic acid-binding Ig-like lectin 11 levels (SIGLEC11.8913.22.3)	Intracranial aneurysms (Bakker et al. GWAS cohort)	Inverse variance weighted	3	-0.0502614	0.115045	0.662195
Sialic acid-binding Ig-like lectin 12 levels (SIGLEC12.8352.26.3)	Intracranial aneurysms (Bakker et al. GWAS cohort)	Wald ratio	1	0.0608083	0.190582	0.749676
Sialic acid-binding Ig-like lectin 12 levels (SIGLEC12.10037.98.3)	Intracranial aneurysms (Bakker et al. GWAS cohort)	Inverse variance weighted	2	0.0373152	0.100906	0.711532
Sialic acid-binding Ig-like lectin 14 levels (SIGLEC14.8248.222.3)	Intracranial aneurysms (Bakker et al. GWAS cohort)	Inverse variance weighted	4	0.00402718	0.091688	0.964966
Sialic acid-binding Ig-like lectin 14 levels (SIGLEC14.5125.6.3)	Intracranial aneurysms (Bakker et al. GWAS cohort)	Inverse variance weighted	2	0.00896305	0.154507	0.95374
Sialic acid-binding Ig-like lectin 8 levels (SIGLEC8.7864.3.3)	Intracranial aneurysms (Bakker et al. GWAS cohort)	Inverse variance weighted	3	-0.113852	0.118138	0.335189
Sialic acid-binding Ig-like lectin 9 levels (SIGLEC9.3007.7.2)	Intracranial aneurysms (Bakker et al. GWAS cohort)	Inverse variance weighted	2	-0.0916013	0.0837691	0.274175
Signal peptidase complex catalytic subunit SEC11C levels (SEC11C.10658.28.3)	Intracranial aneurysms (Bakker et al. GWAS cohort)	Inverse variance weighted	2	0.015352	0.107186	0.88611
Signal peptide, CUB and EGF-like domain-containing protein 1 levels (SCUBE1.8989.40.3)	Intracranial aneurysms (Bakker et al. GWAS cohort)	Wald ratio	1	-0.0319521	0.192212	0.867973
Signal transducer and activator of transcription 1-alpha/beta levels (STAT1.12351.25.3)	Intracranial aneurysms (Bakker et al. GWAS cohort)	Inverse variance weighted	3	-0.143953	0.0866372	0.0966
Signal-regulatory protein beta-1 levels (SIRPB1.6247.9.3)	Intracranial aneurysms (Bakker et al. GWAS cohort)	Inverse variance weighted	3	-0.0122975	0.0697603	0.860073
Signal-regulatory protein gamma levels (SIRPG.9241.40.3)	Intracranial aneurysms (Bakker et al. GWAS cohort)	Wald ratio	1	-0.10252	0.120034	0.393054
Signal-transducing adaptor protein 1 levels (STAP1.12510.3.3)	Intracranial aneurysms (Bakker et al. GWAS cohort)	Inverse variance weighted	2	0.11737	0.211377	0.578714
Single Ig IL-1-related receptor levels (SIGIRR.8326.63.3)	Intracranial aneurysms (Bakker et al. GWAS cohort)	Inverse variance weighted	3	-0.0379858	0.0628313	0.545466
Ski-like protein levels (SKIL.14670.1.3)	Intracranial aneurysms (Bakker et al. GWAS cohort)	Inverse variance weighted	2	-0.249819	0.120242	0.0377433
SLAM family member 6 levels (SLAMF6.5128.53.3)	Intracranial aneurysms (Bakker et al. GWAS cohort)	Wald ratio	1	0.134759	0.166584	0.418541
SLAM family member 7 levels (SLAMF7.5487.7.3)	Intracranial aneurysms (Bakker et al. GWAS cohort)	Inverse variance weighted	3	0.11699	0.0749475	0.118532
SLAM family member 7 levels (SLAMF7.7882.31.3)	Intracranial aneurysms (Bakker et al. GWAS cohort)	Inverse variance weighted	3	-0.011342	0.103571	0.912799
SLIT and NTRK-like protein 3 levels (SLITRK3.10565.19.3)	Intracranial aneurysms (Bakker et al. GWAS cohort)	Wald ratio	1	0.226415	0.194969	0.245524
Small conductance calcium-activated potassium channel protein 1 levels (KCNN1.13539.131.3)	Intracranial aneurysms (Bakker et al. GWAS cohort)	Wald ratio	1	-0.206259	0.1899	0.277416
Small integral membrane protein 9 levels (SMIM9.8888.33.3)	Intracranial aneurysms (Bakker et al. GWAS cohort)	Wald ratio	1	-0.0728231	0.100713	0.469633
Small ubiquitin-related modifier 3 levels (SUMO3.14623.26.3)	Intracranial aneurysms (Bakker et al. GWAS cohort)	Wald ratio	1	0.0902256	0.197744	0.648193
Small ubiquitin-related modifier 3 levels (SUMO3.9169.14.3)	Intracranial aneurysms (Bakker et al. GWAS cohort)	Wald ratio	1	0.0811594	0.192029	0.672557
Sodium- and chloride-dependent neutral and basic amino acid transporter B(0+) levels (SLC6A14.13053.6.3)	Intracranial aneurysms (Bakker et al. GWAS cohort)	Wald ratio	1	-0.0127946	0.176431	0.942189
Sodium-coupled monocarboxylate transporter 1 levels (SLC5A8.13691.10.3)	Intracranial aneurysms (Bakker et al. GWAS cohort)	Inverse variance weighted	3	0.0241168	0.088807	0.785958
Sodium/potassium-transporting ATPase subunit beta-2 levels (ATP1B2.7218.87.3)	Intracranial aneurysms (Bakker et al. GWAS cohort)	Wald ratio	1	-0.529655	0.188276	0.00490531
Solute carrier family 22 member 16 levels (SLC22A16.9969.8.3)	Intracranial aneurysms (Bakker et al. GWAS cohort)	Inverse variance weighted	3	-0.197661	0.0963734	0.0402682
Solute carrier family 35 member G2 levels (SLC35G2.13501.10.3)	Intracranial aneurysms (Bakker et al. GWAS cohort)	Inverse variance weighted	3	0.052571	0.0861857	0.54188
Solute carrier family 41 member 2 levels (SLC41A2.12511.83.3)	Intracranial aneurysms (Bakker et al. GWAS cohort)	Wald ratio	1	-0.0592417	0.186019	0.750127
Somatostatin-28 levels (SST.5957.30.3)	Intracranial aneurysms (Bakker et al. GWAS cohort)	Wald ratio	1	0.0142239	0.132344	0.914411
Sorting nexin-7 levels (SNX7.14245.195.3)	Intracranial aneurysms (Bakker et al. GWAS cohort)	Inverse variance weighted	2	-0.222101	0.124244	0.0738378
SPARC levels (SPARC.3043.49.2)	Intracranial aneurysms (Bakker et al. GWAS cohort)	Inverse variance weighted	2	0.0898148	0.126854	0.478934
SPARC levels (SPARC.14110.200.3)	Intracranial aneurysms (Bakker et al. GWAS cohort)	Wald ratio	1	0.0949888	0.203441	0.640563
SPARC-like protein 1 levels (SPARCL1.4467.49.2)	Intracranial aneurysms (Bakker et al. GWAS cohort)	Inverse variance weighted	4	-0.0387935	0.0749499	0.604743
SPARC-related modular calcium-binding protein 1 levels (SMOC1.13118.5.3)	Intracranial aneurysms (Bakker et al. GWAS cohort)	Inverse variance weighted	2	-0.04582	0.11646	0.693995
Spectrin alpha chain, non-erythrocytic 1 levels (SPTAN1.5031.10.1)	Intracranial aneurysms (Bakker et al. GWAS cohort)	Wald ratio	1	-0.203872	0.183908	0.267623
Sperm acrosome membrane-associated protein 3 levels (SPACA3.8076.4.3)	Intracranial aneurysms (Bakker et al. GWAS cohort)	Inverse variance weighted	2	0.0875005	0.241772	0.717417
Sphingosine kinase 2 levels (SPHK2.4468.21.2)	Intracranial aneurysms (Bakker et al. GWAS cohort)	Wald ratio	1	-0.00618648	0.189571	0.973966
Spliceosome RNA helicase DDX39B levels (DDX39B.9742.59.3)	Intracranial aneurysms (Bakker et al. GWAS cohort)	Wald ratio	1	0.0797153	0.188612	0.672557
Spondin-1 levels (SPON1.4297.62.3)	Intracranial aneurysms (Bakker et al. GWAS cohort)	Inverse variance weighted	2	0.0290993	0.139851	0.835171
Sprouty-related, EVH1 domain-containing protein 1 levels (SPRED1.8318.13.3)	Intracranial aneurysms (Bakker et al. GWAS cohort)	Wald ratio	1	0.0959382	0.160478	0.549956
Stabilin-1 levels (STAB1.14599.18.3)	Intracranial aneurysms (Bakker et al. GWAS cohort)	Inverse variance weighted	2	-0.118917	0.0734003	0.105208
Stabilin-2 levels (STAB2.3399.31.2)	Intracranial aneurysms (Bakker et al. GWAS cohort)	Wald ratio	1	-0.184244	0.169632	0.277416
Stathmin-2 levels (STMN2.10900.272.3)	Intracranial aneurysms (Bakker et al. GWAS cohort)	Wald ratio	1	0.0838951	0.198502	0.672557
Stem Cell Growth Factor-beta levels (CLEC11A.2966.65.2)	Intracranial aneurysms (Bakker et al. GWAS cohort)	Wald ratio	1	0.231101	0.167254	0.167054
Steroidogenic acute regulatory protein, mitochondrial levels (STAR.10085.25.3)	Intracranial aneurysms (Bakker et al. GWAS cohort)	Inverse variance weighted	2	0.0300756	0.112817	0.789787
Stromal cell-derived factor 1 levels (CXCL12.3516.60.2)	Intracranial aneurysms (Bakker et al. GWAS cohort)	Wald ratio	1	-0.247318	0.221344	0.263846
Stromal cell-derived factor 2-like protein 1 levels (SDF2L1.6990.44.3)	Intracranial aneurysms (Bakker et al. GWAS cohort)	Inverse variance weighted	2	0.024384	0.141238	0.86293
Stromal interaction molecule 1 levels (STIM1.9271.101.3)	Intracranial aneurysms (Bakker et al. GWAS cohort)	Inverse variance weighted	2	-0.0178882	0.120932	0.882406
Stromal membrane-associated protein 1 levels (SMAP1.11649.3.3)	Intracranial aneurysms (Bakker et al. GWAS cohort)	Inverse variance weighted	2	-0.162659	0.121022	0.178934
Stromelysin-2 levels (MMP10.8479.4.3)	Intracranial aneurysms (Bakker et al. GWAS cohort)	Inverse variance weighted	2	-0.147754	0.128451	0.25003
Structural maintenance of chromosomes protein 3 levels (SMC3.14324.52.3)	Intracranial aneurysms (Bakker et al. GWAS cohort)	Wald ratio	1	0.0842739	0.199398	0.672557
Sulfhydryl oxidase 1 levels (QSOX1.6217.23.3)	Intracranial aneurysms (Bakker et al. GWAS cohort)	Wald ratio	1	-0.292923	0.186775	0.116806
Sulfhydryl oxidase 1 levels (QSOX1.6070.11.3)	Intracranial aneurysms (Bakker et al. GWAS cohort)	Wald ratio	1	-0.0610783	0.204718	0.765433
Sulfhydryl oxidase 2 levels (QSOX2.8397.147.3)	Intracranial aneurysms (Bakker et al. GWAS cohort)	Inverse variance weighted	2	0.0456869	0.0618329	0.459982
Sulfiredoxin-1 levels (SRXN1.14268.4.3)	Intracranial aneurysms (Bakker et al. GWAS cohort)	Wald ratio	1	-0.00165289	0.15978	0.991746
SUMO-conjugating enzyme UBC9 levels (UBE2I.2877.3.1)	Intracranial aneurysms (Bakker et al. GWAS cohort)	Wald ratio	1	0.0821114	0.194282	0.672557
SUN domain-containing protein 3 levels (SUN3.8852.10.3)	Intracranial aneurysms (Bakker et al. GWAS cohort)	Wald ratio	1	0.156985	0.197095	0.425747
SUN domain-containing protein 5 levels (SUN5.11260.47.3)	Intracranial aneurysms (Bakker et al. GWAS cohort)	Inverse variance weighted	2	-0.107245	0.128061	0.40234
Superoxide dismutase [Mn], mitochondrial levels (SOD2.5008.51.1)	Intracranial aneurysms (Bakker et al. GWAS cohort)	Inverse variance weighted	2	-0.00566804	0.0940824	0.95196
Suppressor of cytokine signaling 3 levels (SOCS3.11440.58.3)	Intracranial aneurysms (Bakker et al. GWAS cohort)	Inverse variance weighted	3	-0.0401982	0.0803516	0.616879
Suprabasin levels (SBSN.5724.58.3)	Intracranial aneurysms (Bakker et al. GWAS cohort)	Wald ratio	1	0.20207	0.187785	0.281894
Surfeit locus protein 1 levels (SURF1.8009.121.3)	Intracranial aneurysms (Bakker et al. GWAS cohort)	Inverse variance weighted	3	-0.0447161	0.239221	0.85172
Sushi, von Willebrand factor type A, EGF and pentraxin domain-containing protein 1 levels (SVEP1.11178.21.3)	Intracranial aneurysms (Bakker et al. GWAS cohort)	Inverse variance weighted	4	-0.0978907	0.0954213	0.304949
Sushi, von Willebrand factor type A, EGF and pentraxin domain-containing protein 1 levels (SVEP1.11109.56.3)	Intracranial aneurysms (Bakker et al. GWAS cohort)	Inverse variance weighted	3	-0.0444783	0.078635	0.571645
Switch-associated protein 70 levels (SWAP70.13552.7.3)	Intracranial aneurysms (Bakker et al. GWAS cohort)	Inverse variance weighted	3	-0.0630821	0.0833009	0.448882
Synaptosomal-associated protein 25 levels (SNAP25.13105.7.3)	Intracranial aneurysms (Bakker et al. GWAS cohort)	Inverse variance weighted	2	0.0764827	0.0809585	0.344804
Synaptotagmin-11 levels (SYT11.7089.42.3)	Intracranial aneurysms (Bakker et al. GWAS cohort)	Inverse variance weighted	2	-0.00490113	0.13896	0.971864
Synaptotagmin-like protein 4 levels (SYTL4.11563.51.3)	Intracranial aneurysms (Bakker et al. GWAS cohort)	Wald ratio	1	0.0100903	0.13914	0.942189
Syntaxin-10 levels (STX10.12842.43.3)	Intracranial aneurysms (Bakker et al. GWAS cohort)	Inverse variance weighted	3	0.107627	0.0570786	0.0593491
Syntaxin-1A levels (STX1A.3766.51.4)	Intracranial aneurysms (Bakker et al. GWAS cohort)	Inverse variance weighted	2	0.188694	0.147744	0.201543
Syntaxin-7 levels (STX7.8274.64.3)	Intracranial aneurysms (Bakker et al. GWAS cohort)	Inverse variance weighted	3	-0.0232317	0.107703	0.829221
T-box transcription factor TBX22 levels (TBX22.11146.4.3)	Intracranial aneurysms (Bakker et al. GWAS cohort)	Wald ratio	1	0.202993	0.152456	0.183031
T-cell surface glycoprotein CD3 epsilon chain levels (CD3E.8069.85.3)	Intracranial aneurysms (Bakker et al. GWAS cohort)	Inverse variance weighted	3	0.0326701	0.0864428	0.705476
T-cell surface glycoprotein CD8 beta chain levels (CD8B.9310.2.3)	Intracranial aneurysms (Bakker et al. GWAS cohort)	Inverse variance weighted	2	-0.044065	0.126215	0.726995
T-lymphocyte surface antigen Ly-9 levels (LY9.3324.51.1)	Intracranial aneurysms (Bakker et al. GWAS cohort)	Wald ratio	1	0.144873	0.130345	0.266368
t-SNARE domain-containing protein 1 levels (TSNARE1.7069.9.4)	Intracranial aneurysms (Bakker et al. GWAS cohort)	Inverse variance weighted	2	0.124036	0.115301	0.282036
Tapasin-related protein levels (TAPBPL.6364.7.3)	Intracranial aneurysms (Bakker et al. GWAS cohort)	Inverse variance weighted	3	-0.028997	0.0441812	0.511617
Tartrate-resistant acid phosphatase type 5 levels (ACP5.3232.28.2)	Intracranial aneurysms (Bakker et al. GWAS cohort)	Inverse variance weighted	2	-0.052372	0.0845721	0.535746
Tenascin levels (TNC.4155.3.2)	Intracranial aneurysms (Bakker et al. GWAS cohort)	Inverse variance weighted	5	0.0301878	0.0557116	0.587916
Tenascin-R levels (TNR.11302.237.3)	Intracranial aneurysms (Bakker et al. GWAS cohort)	Inverse variance weighted	2	0.0171616	0.109334	0.875272
Tensin-2 levels (TNS2.11667.29.3)	Intracranial aneurysms (Bakker et al. GWAS cohort)	Inverse variance weighted	2	-0.0555806	0.11613	0.632219
Tensin-4 levels (TNS4.9927.96.3)	Intracranial aneurysms (Bakker et al. GWAS cohort)	Inverse variance weighted	2	-0.116805	0.142484	0.412342
Teratocarcinoma-derived growth factor 1 levels (TDGF1.5810.25.3)	Intracranial aneurysms (Bakker et al. GWAS cohort)	Inverse variance weighted	5	0.121188	0.126739	0.338969
Testican-1 levels (SPOCK1.5490.53.3)	Intracranial aneurysms (Bakker et al. GWAS cohort)	Wald ratio	1	-0.0437352	0.173168	0.800608
Testican-2 levels (SPOCK2.5491.12.3)	Intracranial aneurysms (Bakker et al. GWAS cohort)	Wald ratio	1	0.250157	0.169076	0.138992
Testican-3 levels (SPOCK3.9906.21.3)	Intracranial aneurysms (Bakker et al. GWAS cohort)	Inverse variance weighted	4	0.138776	0.0696659	0.0463682
Testis-expressed sequence 29 protein levels (TEX29.10557.6.3)	Intracranial aneurysms (Bakker et al. GWAS cohort)	Inverse variance weighted	5	0.0604821	0.0549803	0.271302
Testis-specific chromodomain protein Y 1 levels (CDY1.7097.8.3)	Intracranial aneurysms (Bakker et al. GWAS cohort)	Wald ratio	1	0.153333	0.176	0.383638
Tetratricopeptide repeat protein 17 levels (TTC17.8800.14.3)	Intracranial aneurysms (Bakker et al. GWAS cohort)	Wald ratio	1	0.0625543	0.181147	0.729851
TGF-beta receptor type-2 levels (TGFBR2.5133.17.3)	Intracranial aneurysms (Bakker et al. GWAS cohort)	Wald ratio	1	0.29511	0.152614	0.0531498
Thioredoxin domain-containing protein 11 levels (TXNDC11.8769.30.3)	Intracranial aneurysms (Bakker et al. GWAS cohort)	Wald ratio	1	-0.134327	0.150557	0.372288
Thioredoxin domain-containing protein 12 levels (TXNDC12.4815.25.3)	Intracranial aneurysms (Bakker et al. GWAS cohort)	Inverse variance weighted	4	0.0393936	0.0469559	0.401498
Thioredoxin domain-containing protein 5 levels (TXNDC5.11212.7.3)	Intracranial aneurysms (Bakker et al. GWAS cohort)	Inverse variance weighted	2	0.156748	0.0858158	0.0677661
Thiosulfate sulfurtransferase levels (TST.12663.1.3)	Intracranial aneurysms (Bakker et al. GWAS cohort)	Inverse variance weighted	4	0.0890128	0.0609736	0.144329
Thrombospondin type-1 domain-containing protein 1 levels (THSD1.5621.64.3)	Intracranial aneurysms (Bakker et al. GWAS cohort)	Inverse variance weighted	2	-0.0166491	0.123124	0.892436
Thrombospondin type-1 domain-containing protein 7A levels (THSD7A.11174.8.3)	Intracranial aneurysms (Bakker et al. GWAS cohort)	Wald ratio	1	0.270892	0.168545	0.108001
Thrombospondin-2 levels (THBS2.3339.33.1)	Intracranial aneurysms (Bakker et al. GWAS cohort)	Inverse variance weighted	3	-0.136604	0.0776624	0.0785869
Thrombospondin-3 levels (THBS3.8982.65.3)	Intracranial aneurysms (Bakker et al. GWAS cohort)	Wald ratio	1	0.304254	0.18363	0.0975414
Thyroid peroxidase levels (TPO.3873.51.2)	Intracranial aneurysms (Bakker et al. GWAS cohort)	Wald ratio	1	-0.21733	0.164773	0.187181
Tight junction protein ZO-1 levels (TJP1.12001.7.3)	Intracranial aneurysms (Bakker et al. GWAS cohort)	Wald ratio	1	-0.310884	0.176724	0.0785527
Tissue Factor levels (F3.4931.59.1)	Intracranial aneurysms (Bakker et al. GWAS cohort)	Wald ratio	1	0.153333	0.176	0.383638
Tissue factor pathway inhibitor levels (TFPI.3336.50.1)	Intracranial aneurysms (Bakker et al. GWAS cohort)	Inverse variance weighted	2	0.154585	0.128529	0.229083
Toll-like receptor 4:Lymphocyte antigen 96 complex levels (TLR4.LY96.3647.49.4)	Intracranial aneurysms (Bakker et al. GWAS cohort)	Inverse variance weighted	3	0.022182	0.0856346	0.795612
Toll/interleukin-1 receptor domain-containing adapter protein levels (TIRAP.9839.148.3)	Intracranial aneurysms (Bakker et al. GWAS cohort)	Inverse variance weighted	2	-0.0782246	0.0807594	0.332738
Tolloid-like protein 1 levels (TLL1.6383.90.3)	Intracranial aneurysms (Bakker et al. GWAS cohort)	Wald ratio	1	-0.0347625	0.138181	0.801372
TOM1-like protein 1 levels (TOM1L1.13652.2.3)	Intracranial aneurysms (Bakker et al. GWAS cohort)	Inverse variance weighted	2	0.134288	0.126637	0.288953
Torsin-1A-interacting protein 1 levels (TOR1AIP1.9039.47.3)	Intracranial aneurysms (Bakker et al. GWAS cohort)	Inverse variance weighted	4	-0.183542	0.0846177	0.0300769
Transcobalamin-1 levels (TCN1.11232.46.3)	Intracranial aneurysms (Bakker et al. GWAS cohort)	Inverse variance weighted	2	0.0501823	0.107018	0.63913
Transcobalamin-2 levels (TCN2.5584.21.3)	Intracranial aneurysms (Bakker et al. GWAS cohort)	Inverse variance weighted	7	-0.00987385	0.0559351	0.859883
Transcription factor RelB levels (RELB.11464.9.3)	Intracranial aneurysms (Bakker et al. GWAS cohort)	Inverse variance weighted	2	0.17487	0.109181	0.109234
Transcription regulator protein BACH1 levels (BACH1.12451.62.3)	Intracranial aneurysms (Bakker et al. GWAS cohort)	Inverse variance weighted	2	-0.0703795	0.114671	0.539378
Transferrin receptor protein 1 levels (TFRC.8795.48.3)	Intracranial aneurysms (Bakker et al. GWAS cohort)	Inverse variance weighted	2	-0.0651499	0.226315	0.773444
Transforming growth factor beta-3 levels (TGFB3.3520.58.1)	Intracranial aneurysms (Bakker et al. GWAS cohort)	Wald ratio	1	-0.352381	0.183175	0.0543867
Transforming growth factor-beta-induced protein ig-h3 levels (TGFBI.3283.21.1)	Intracranial aneurysms (Bakker et al. GWAS cohort)	Inverse variance weighted	2	0.15668	0.0764763	0.040488
Transmembrane emp24 domain-containing protein 10 levels (TMED10.6506.54.3)	Intracranial aneurysms (Bakker et al. GWAS cohort)	Inverse variance weighted	2	-0.0302705	0.0944843	0.748684
Transmembrane glycoprotein NMB levels (GPNMB.8606.39.3)	Intracranial aneurysms (Bakker et al. GWAS cohort)	Inverse variance weighted	3	0.149132	0.0989166	0.131644
Transmembrane glycoprotein NMB levels (GPNMB.5080.131.3)	Intracranial aneurysms (Bakker et al. GWAS cohort)	Wald ratio	1	-0.140971	0.142386	0.322142
Transmembrane glycoprotein NMB levels (GPNMB.8240.207.3)	Intracranial aneurysms (Bakker et al. GWAS cohort)	Wald ratio	1	-0.14621	0.147677	0.322142
Transmembrane protease serine 11D levels (TMPRSS11D.6547.83.3)	Intracranial aneurysms (Bakker et al. GWAS cohort)	Inverse variance weighted	3	-0.0235663	0.0894121	0.792112
Transmembrane protein 132A levels (TMEM132A.7871.16.3)	Intracranial aneurysms (Bakker et al. GWAS cohort)	Inverse variance weighted	3	0.0309323	0.08049	0.700756
Transmembrane protein 132B levels (TMEM132B.8890.9.3)	Intracranial aneurysms (Bakker et al. GWAS cohort)	Inverse variance weighted	2	0.014681	0.209243	0.944065
Transmembrane protein 132C levels (TMEM132C.7173.141.3)	Intracranial aneurysms (Bakker et al. GWAS cohort)	Inverse variance weighted	3	0.13891	0.0880213	0.114534
Transmembrane protein 132C levels (TMEM132C.11128.29.3)	Intracranial aneurysms (Bakker et al. GWAS cohort)	Wald ratio	1	-0.0158511	0.147484	0.914411
Transmembrane protein 132D levels (TMEM132D.13416.8.3)	Intracranial aneurysms (Bakker et al. GWAS cohort)	Wald ratio	1	0.163309	0.124674	0.190234
Transmembrane protein 190 levels (TMEM190.10442.1.3)	Intracranial aneurysms (Bakker et al. GWAS cohort)	Inverse variance weighted	2	0.00791325	0.135345	0.953377
Transmembrane protein 2 levels (TMEM2.8992.1.3)	Intracranial aneurysms (Bakker et al. GWAS cohort)	Inverse variance weighted	3	-0.0221837	0.103161	0.829736
Transmembrane protein 59-like levels (TMEM59L.9959.60.3)	Intracranial aneurysms (Bakker et al. GWAS cohort)	Inverse variance weighted	2	0.0574465	0.123201	0.641013
Transmembrane protein 87B levels (TMEM87B.13485.20.3)	Intracranial aneurysms (Bakker et al. GWAS cohort)	Inverse variance weighted	6	0.0444987	0.0484107	0.357996
Trefoil factor 1 levels (TFF1.9185.15.3)	Intracranial aneurysms (Bakker et al. GWAS cohort)	Inverse variance weighted	3	0.0882649	0.258186	0.732452
Trem-like transcript 2 protein levels (TREML2.5736.1.3)	Intracranial aneurysms (Bakker et al. GWAS cohort)	Inverse variance weighted	2	0.0435419	0.0667383	0.514126
Triggering receptor expressed on myeloid cells 1 levels (TREM1.9266.1.3)	Intracranial aneurysms (Bakker et al. GWAS cohort)	Inverse variance weighted	3	-0.0439083	0.0648707	0.498496
tRNA (guanine-N(7)-)-methyltransferase levels (METTL1.12514.16.3)	Intracranial aneurysms (Bakker et al. GWAS cohort)	Inverse variance weighted	2	0.0990396	0.118061	0.401533
Tropomyosin beta chain levels (TPM2.4472.5.2)	Intracranial aneurysms (Bakker et al. GWAS cohort)	Wald ratio	1	-0.203938	0.187764	0.277416
Trypsin-2 levels (PRSS2.5034.79.1)	Intracranial aneurysms (Bakker et al. GWAS cohort)	Inverse variance weighted	3	-0.114417	0.148279	0.44033
Trypsin-3 levels (PRSS3.3479.71.2)	Intracranial aneurysms (Bakker et al. GWAS cohort)	Wald ratio	1	-0.0336179	0.180363	0.852139
Tryptase gamma levels (TPSG1.14103.12.3)	Intracranial aneurysms (Bakker et al. GWAS cohort)	Wald ratio	1	-0.057257	0.1751	0.743671
Tubulin polymerization-promoting protein family member 2 levels (TPPP2.12800.5.3)	Intracranial aneurysms (Bakker et al. GWAS cohort)	Wald ratio	1	0.0534153	0.142992	0.708736
Tubulin-specific chaperone A levels (TBCA.12501.10.3)	Intracranial aneurysms (Bakker et al. GWAS cohort)	Inverse variance weighted	2	0.115395	0.0837993	0.168501
Tuftelin levels (TUFT1.5690.49.3)	Intracranial aneurysms (Bakker et al. GWAS cohort)	Wald ratio	1	0.0883372	0.16455	0.591377
Tumor necrosis factor ligand superfamily member 11 levels (TNFSF11.2917.3.2)	Intracranial aneurysms (Bakker et al. GWAS cohort)	Wald ratio	1	-0.220779	0.167388	0.187181
Tumor necrosis factor ligand superfamily member 12 levels (TNFSF12.5939.42.3)	Intracranial aneurysms (Bakker et al. GWAS cohort)	Wald ratio	1	0.159609	0.135877	0.240132
Tumor necrosis factor ligand superfamily member 6, soluble form levels (FASLG.3052.8.2)	Intracranial aneurysms (Bakker et al. GWAS cohort)	Wald ratio	1	-0.100603	0.178489	0.573002
Tumor necrosis factor receptor superfamily member 10D levels (TNFRSF10D.14121.24.3)	Intracranial aneurysms (Bakker et al. GWAS cohort)	Wald ratio	1	0.142238	0.189892	0.453827
Tumor necrosis factor receptor superfamily member 11A levels (TNFRSF11A.8256.57.3)	Intracranial aneurysms (Bakker et al. GWAS cohort)	Wald ratio	1	0.113034	0.14278	0.428555
Tumor necrosis factor receptor superfamily member 11B levels (TNFRSF11B.2526.53.3)	Intracranial aneurysms (Bakker et al. GWAS cohort)	Wald ratio	1	-0.166858	0.153625	0.277416
Tumor necrosis factor receptor superfamily member 11B levels (TNFRSF11B.8304.50.3)	Intracranial aneurysms (Bakker et al. GWAS cohort)	Inverse variance weighted	2	-0.213255	0.157994	0.177092
Tumor necrosis factor receptor superfamily member 16 levels (NGFR.8949.3.3)	Intracranial aneurysms (Bakker et al. GWAS cohort)	Wald ratio	1	0.0238628	0.108874	0.826511
Tumor necrosis factor receptor superfamily member 16 levels (NGFR.8374.5.3)	Intracranial aneurysms (Bakker et al. GWAS cohort)	Inverse variance weighted	3	0.0435877	0.0924534	0.637315
Tumor necrosis factor receptor superfamily member 17 levels (TNFRSF17.2665.26.2)	Intracranial aneurysms (Bakker et al. GWAS cohort)	Wald ratio	1	0.0397522	0.189985	0.834262
Tumor necrosis factor receptor superfamily member 19L levels (RELT.5115.31.3)	Intracranial aneurysms (Bakker et al. GWAS cohort)	Inverse variance weighted	2	-0.283919	0.0882028	0.00128671
Tumor necrosis factor receptor superfamily member 19L levels (RELT.14112.40.3)	Intracranial aneurysms (Bakker et al. GWAS cohort)	Inverse variance weighted	2	-0.174898	0.233038	0.452948
Tumor necrosis factor receptor superfamily member 1B levels (TNFRSF1B.8368.102.3)	Intracranial aneurysms (Bakker et al. GWAS cohort)	Inverse variance weighted	3	0.0941562	0.204566	0.64532
Tumor necrosis factor receptor superfamily member 27 levels (EDA2R.3083.71.1)	Intracranial aneurysms (Bakker et al. GWAS cohort)	Wald ratio	1	0.0440835	0.17819	0.804602
Tumor necrosis factor receptor superfamily member 3 levels (LTBR.2636.10.2)	Intracranial aneurysms (Bakker et al. GWAS cohort)	Wald ratio	1	-0.166667	0.153448	0.277416
Tumor necrosis factor receptor superfamily member 6 levels (FAS.9459.7.3)	Intracranial aneurysms (Bakker et al. GWAS cohort)	Inverse variance weighted	2	0.0171479	0.121958	0.888182
Tumor necrosis factor receptor superfamily member 6 levels (FAS.5392.73.2)	Intracranial aneurysms (Bakker et al. GWAS cohort)	Inverse variance weighted	2	0.0209695	0.139092	0.880165
Tumor necrosis factor receptor superfamily member EDAR levels (EDAR.2977.7.2)	Intracranial aneurysms (Bakker et al. GWAS cohort)	Inverse variance weighted	3	-0.0925665	0.0868224	0.286351
Tumor necrosis factor-inducible gene 6 protein levels (TNFAIP6.5036.50.1)	Intracranial aneurysms (Bakker et al. GWAS cohort)	Inverse variance weighted	3	-0.0185385	0.0907187	0.838079
Tumor protein p53-inducible protein 11 levels (TP53I11.13022.20.3)	Intracranial aneurysms (Bakker et al. GWAS cohort)	Wald ratio	1	0.553794	0.221121	0.0122631
Tumor-associated calcium signal transducer 2 levels (TACSTD2.2619.72.2)	Intracranial aneurysms (Bakker et al. GWAS cohort)	Wald ratio	1	-0.00691598	0.168801	0.967319
TYMS opposite strand protein levels (TYMSOS.8263.64.3)	Intracranial aneurysms (Bakker et al. GWAS cohort)	Wald ratio	1	0.0746685	0.182135	0.681834
Type 2 lactosamine alpha-2,3-sialyltransferase levels (ST3GAL6.6947.4.3)	Intracranial aneurysms (Bakker et al. GWAS cohort)	Inverse variance weighted	3	-0.063549	0.062158	0.306601
Type III endosome membrane protein TEMP levels (C1orf210.8088.56.3)	Intracranial aneurysms (Bakker et al. GWAS cohort)	Wald ratio	1	-0.0742647	0.157353	0.636953
Tyrosine-protein kinase FRK levels (FRK.10034.16.3)	Intracranial aneurysms (Bakker et al. GWAS cohort)	Wald ratio	1	-0.175121	0.161232	0.277416
Tyrosine-protein kinase Fyn levels (FYN.4550.3.2)	Intracranial aneurysms (Bakker et al. GWAS cohort)	Inverse variance weighted	2	0.0293063	0.155655	0.850659
Tyrosine-protein kinase JAK2 levels (JAK2.4998.50.2)	Intracranial aneurysms (Bakker et al. GWAS cohort)	Inverse variance weighted	5	0.0469531	0.11498	0.683011
Tyrosine-protein kinase receptor Tie-1, soluble levels (TIE1.2844.53.2)	Intracranial aneurysms (Bakker et al. GWAS cohort)	Inverse variance weighted	4	-0.00540392	0.0701957	0.938637
Tyrosine-protein kinase receptor TYRO3 levels (TYRO3.2611.72.2)	Intracranial aneurysms (Bakker et al. GWAS cohort)	Wald ratio	1	0.0511869	0.195846	0.793812
Tyrosine-protein kinase transmembrane receptor ROR2 levels (ROR2.7861.9.3)	Intracranial aneurysms (Bakker et al. GWAS cohort)	Inverse variance weighted	2	-0.250994	0.188986	0.18414
Tyrosine-protein kinase ZAP-70 levels (ZAP70.4476.22.2)	Intracranial aneurysms (Bakker et al. GWAS cohort)	Inverse variance weighted	2	0.0347934	0.216695	0.872437
Tyrosine-protein phosphatase non-receptor type 1 levels (PTPN1.3005.5.2)	Intracranial aneurysms (Bakker et al. GWAS cohort)	Wald ratio	1	-0.157694	0.145188	0.277416
Tyrosine-protein phosphatase non-receptor type 4 levels (PTPN4.14254.27.3)	Intracranial aneurysms (Bakker et al. GWAS cohort)	Inverse variance weighted	3	0.100798	0.127497	0.429183
Tyrosine-protein phosphatase non-receptor type substrate 1 levels (SIRPA.5430.66.3)	Intracranial aneurysms (Bakker et al. GWAS cohort)	Wald ratio	1	-0.281415	0.180968	0.119933
U1 small nuclear ribonucleoprotein A levels (SNRPA.12678.66.3)	Intracranial aneurysms (Bakker et al. GWAS cohort)	Wald ratio	1	0.0823529	0.194853	0.672557
Ubiquitin levels (RPS27A.4474.19.2)	Intracranial aneurysms (Bakker et al. GWAS cohort)	Inverse variance weighted	2	-0.127811	0.113093	0.258416
Ubiquitin domain-containing protein 2 levels (UBTD2.12875.28.3)	Intracranial aneurysms (Bakker et al. GWAS cohort)	Wald ratio	1	-0.0744879	0.18684	0.690136
Ubiquitin-conjugating enzyme E2 G2 levels (UBE2G2.9199.6.3)	Intracranial aneurysms (Bakker et al. GWAS cohort)	Wald ratio	1	0.0503187	0.158001	0.750127
Ubiquitin-conjugating enzyme E2 J2 levels (UBE2J2.6601.1.3)	Intracranial aneurysms (Bakker et al. GWAS cohort)	Wald ratio	1	0.0813704	0.157269	0.604878
UBX domain-containing protein 4 levels (UBXN4.9970.7.3)	Intracranial aneurysms (Bakker et al. GWAS cohort)	Wald ratio	1	-0.0630961	0.192957	0.743671
UDP-GlcNAc:betaGal beta-1,3-N-acetylglucosaminyltransferase 6 levels (B3GNT6.7082.2.3)	Intracranial aneurysms (Bakker et al. GWAS cohort)	Wald ratio	1	-0.195286	0.179798	0.277416
UDP-GlcNAc:betaGal beta-1,3-N-acetylglucosaminyltransferase 8 levels (B3GNT8.9297.12.3)	Intracranial aneurysms (Bakker et al. GWAS cohort)	Wald ratio	1	0.0423918	0.109326	0.698197
UDP-glucuronosyltransferase 1-6 levels (UGT1A6.7891.45.3)	Intracranial aneurysms (Bakker et al. GWAS cohort)	Inverse variance weighted	2	0.0891622	0.118622	0.452261
UDP-glucuronosyltransferase 2A1 levels (UGT2A1.8907.11.3)	Intracranial aneurysms (Bakker et al. GWAS cohort)	Wald ratio	1	0.304623	0.165928	0.0663757
Uncharacterized family 31 glucosidase KIAA1161 levels (KIAA1161.8068.43.3)	Intracranial aneurysms (Bakker et al. GWAS cohort)	Wald ratio	1	0.0292023	0.193732	0.880185
Uncharacterized protein C10orf35 levels (C10orf35.8220.15.3)	Intracranial aneurysms (Bakker et al. GWAS cohort)	Wald ratio	1	0.395664	0.154472	0.010425
Uncharacterized protein C14orf93 levels (C14orf93.6439.59.3)	Intracranial aneurysms (Bakker et al. GWAS cohort)	Inverse variance weighted	2	0.16852	0.267133	0.52814
Uncharacterized protein C17orf78 levels (C17orf78.8545.14.3)	Intracranial aneurysms (Bakker et al. GWAS cohort)	Wald ratio	1	0.0507273	0.138381	0.713935
Uncharacterized protein C1orf115 levels (C1orf115.8366.19.3)	Intracranial aneurysms (Bakker et al. GWAS cohort)	Wald ratio	1	0.0927684	0.198685	0.640563
Uncharacterized protein C2orf66 levels (C2orf66.5677.15.3)	Intracranial aneurysms (Bakker et al. GWAS cohort)	Wald ratio	1	0.347118	0.196742	0.0776762
Uncharacterized protein C3orf18 levels (C3orf18.6994.19.3)	Intracranial aneurysms (Bakker et al. GWAS cohort)	Inverse variance weighted	2	-0.0712301	0.1292	0.581418
Uncharacterized protein C6orf226 levels (C6orf226.8078.15.3)	Intracranial aneurysms (Bakker et al. GWAS cohort)	Wald ratio	1	0.166933	0.1744	0.338473
Uncharacterized protein KIAA2013 levels (KIAA2013.6538.90.3)	Intracranial aneurysms (Bakker et al. GWAS cohort)	Wald ratio	1	0.00967815	0.0634706	0.878807
Unique cartilage matrix-associated protein levels (UCMA.10977.55.3)	Intracranial aneurysms (Bakker et al. GWAS cohort)	Inverse variance weighted	2	0.103639	0.167471	0.536019
UPF0488 protein C8orf33 levels (C8orf33.9613.16.3)	Intracranial aneurysms (Bakker et al. GWAS cohort)	Wald ratio	1	-0.0589391	0.147839	0.690136
UPF0577 protein KIAA1324 levels (KIAA1324.9097.5.3)	Intracranial aneurysms (Bakker et al. GWAS cohort)	Wald ratio	1	0.0430343	0.179431	0.810456
UPF0577 protein KIAA1324-like levels (KIAA1324L.8363.18.3)	Intracranial aneurysms (Bakker et al. GWAS cohort)	Inverse variance weighted	2	-0.120183	0.119401	0.314153
Urea transporter 2 levels (SLC14A2.12818.159.3)	Intracranial aneurysms (Bakker et al. GWAS cohort)	Wald ratio	1	0.171237	0.195318	0.380643
Urokinase plasminogen activator surface receptor levels (PLAUR.2652.15.1)	Intracranial aneurysms (Bakker et al. GWAS cohort)	Wald ratio	1	0.151119	0.152052	0.320289
Urokinase-type plasminogen activator levels (PLAU.4158.54.2)	Intracranial aneurysms (Bakker et al. GWAS cohort)	Inverse variance weighted	2	0.0235285	0.115938	0.839181
Uronyl 2-sulfotransferase levels (UST.8364.74.3)	Intracranial aneurysms (Bakker et al. GWAS cohort)	Wald ratio	1	-0.270695	0.192749	0.160203
V-set and immunoglobulin domain-containing protein 2 levels (VSIG2.8018.43.3)	Intracranial aneurysms (Bakker et al. GWAS cohort)	Wald ratio	1	0.19011	0.198901	0.339173
Vacuolar protein sorting-associated protein 29 levels (VPS29.14318.1.3)	Intracranial aneurysms (Bakker et al. GWAS cohort)	Inverse variance weighted	3	0.0276629	0.111298	0.80371
Vacuolar protein sorting-associated protein 4B levels (VPS4B.12668.7.3)	Intracranial aneurysms (Bakker et al. GWAS cohort)	Inverse variance weighted	2	-0.163504	0.10528	0.120413
Valine--tRNA ligase levels (VARS.13083.18.3)	Intracranial aneurysms (Bakker et al. GWAS cohort)	Inverse variance weighted	2	-0.190573	0.141694	0.178636
Vascular cell adhesion protein 1 levels (VCAM1.2967.8.1)	Intracranial aneurysms (Bakker et al. GWAS cohort)	Inverse variance weighted	2	0.00205625	0.110866	0.985202
Vascular endothelial growth factor A levels (VEGFA.2597.8.3)	Intracranial aneurysms (Bakker et al. GWAS cohort)	Wald ratio	1	0.0430759	0.0874282	0.622224
Vascular endothelial growth factor A, isoform 121 levels (VEGFA.14032.2.3)	Intracranial aneurysms (Bakker et al. GWAS cohort)	Inverse variance weighted	4	0.134319	0.0693626	0.0528102
Vascular endothelial growth factor C levels (VEGFC.3132.1.1)	Intracranial aneurysms (Bakker et al. GWAS cohort)	Wald ratio	1	0.0628065	0.0744344	0.398791
Vascular endothelial growth factor D levels (FIGF.13098.93.3)	Intracranial aneurysms (Bakker et al. GWAS cohort)	Wald ratio	1	-0.0966077	0.167404	0.563877
Vascular endothelial growth factor receptor 2 levels (KDR.3651.50.5)	Intracranial aneurysms (Bakker et al. GWAS cohort)	Inverse variance weighted	3	0.00318191	0.123966	0.979522
Vascular endothelial growth factor receptor 3 levels (FLT4.2358.19.2)	Intracranial aneurysms (Bakker et al. GWAS cohort)	Inverse variance weighted	5	0.0240044	0.102996	0.815714
Very long-chain acyl-CoA synthetase levels (SLC27A2.9045.3.3)	Intracranial aneurysms (Bakker et al. GWAS cohort)	Inverse variance weighted	2	-0.0449085	0.162848	0.782725
Vesicular integral-membrane protein VIP36 levels (LMAN2.7638.30.3)	Intracranial aneurysms (Bakker et al. GWAS cohort)	Wald ratio	1	0.0604357	0.184821	0.743671
Vesicular integral-membrane protein VIP36 levels (LMAN2.9468.8.3)	Intracranial aneurysms (Bakker et al. GWAS cohort)	Wald ratio	1	-0.0520622	0.192698	0.787025
VIP36-like protein levels (LMAN2L.8013.9.3)	Intracranial aneurysms (Bakker et al. GWAS cohort)	Wald ratio	1	0.303559	0.211551	0.15131
Vitrin levels (VIT.6234.74.3)	Intracranial aneurysms (Bakker et al. GWAS cohort)	Inverse variance weighted	2	-0.0531978	0.127325	0.676084
Vitronectin levels (VTN.8280.238.3)	Intracranial aneurysms (Bakker et al. GWAS cohort)	Wald ratio	1	-0.158904	0.146301	0.277416
Vitronectin levels (VTN.13125.45.3)	Intracranial aneurysms (Bakker et al. GWAS cohort)	Inverse variance weighted	5	0.073656	0.0759016	0.33184
Voltage-dependent calcium channel subunit alpha-2/delta-3 levels (CACNA2D3.8885.6.3)	Intracranial aneurysms (Bakker et al. GWAS cohort)	Inverse variance weighted	2	0.0739759	0.238391	0.756322
WAP, kazal, immunoglobulin, kunitz and NTR domain-containing protein 1 levels (WFIKKN1.3191.50.2)	Intracranial aneurysms (Bakker et al. GWAS cohort)	Wald ratio	1	0.14989	0.175606	0.393351
WAP, Kazal, immunoglobulin, Kunitz and NTR domain-containing protein 2 levels (WFIKKN2.13408.23.3)	Intracranial aneurysms (Bakker et al. GWAS cohort)	Inverse variance weighted	2	-0.0572915	0.115667	0.620378
WAP, Kazal, immunoglobulin, Kunitz and NTR domain-containing protein 2 levels (WFIKKN2.3235.50.2)	Intracranial aneurysms (Bakker et al. GWAS cohort)	Inverse variance weighted	2	-0.1087	0.117793	0.356111
WD repeat-containing protein 1 levels (WDR1.10723.41.3)	Intracranial aneurysms (Bakker et al. GWAS cohort)	Wald ratio	1	0.0207537	0.214637	0.922971
WNT1-inducible-signaling pathway protein 1 levels (WISP1.13692.154.3)	Intracranial aneurysms (Bakker et al. GWAS cohort)	Inverse variance weighted	2	0.0573504	0.0663969	0.387725
WNT1-inducible-signaling pathway protein 3 levels (WISP3.5927.4.3)	Intracranial aneurysms (Bakker et al. GWAS cohort)	Wald ratio	1	-0.234447	0.184332	0.203418
Xyloside xylosyltransferase 1 levels (XXYLT1.6375.75.3)	Intracranial aneurysms (Bakker et al. GWAS cohort)	Inverse variance weighted	2	0.219545	0.306802	0.474242
Y-box-binding protein 2 levels (YBX2.6372.7.3)	Intracranial aneurysms (Bakker et al. GWAS cohort)	Wald ratio	1	0.0782669	0.185185	0.672557
Zinc finger protein 175 levels (ZNF175.12716.3.3)	Intracranial aneurysms (Bakker et al. GWAS cohort)	Wald ratio	1	0.038432	0.164489	0.815261
Zinc finger protein 276 levels (ZNF276.14692.3.3)	Intracranial aneurysms (Bakker et al. GWAS cohort)	Inverse variance weighted	2	-0.148903	0.097494	0.126686
Zinc fingers and homeoboxes protein 3 levels (ZHX3.10036.201.3)	Intracranial aneurysms (Bakker et al. GWAS cohort)	Inverse variance weighted	2	-0.0647229	0.143522	0.652017
Zinc-alpha-2-glycoprotein levels (AZGP1.9312.8.3)	Intracranial aneurysms (Bakker et al. GWAS cohort)	Inverse variance weighted	3	-0.070322	0.107011	0.511086
Zona pellucida sperm-binding protein 4 levels (ZP4.7766.25.3)	Intracranial aneurysms (Bakker et al. GWAS cohort)	Inverse variance weighted	2	-0.0859687	0.121351	0.478679

## Sheet: Table S4
Table S4. Validating the association between blood metabolites and intracranial aneurysms (ruptured intracranial aneurysms)
Metabolites	Outcome	Methods	nSNP	Beta	SE	P-value
palmitoylcarnitine	Intracranial aneurysm (FinnGen)	Wald ratio	1	3.73512	1.38602	0.00704191
stearoylcarnitine	Intracranial aneurysm (FinnGen)	Wald ratio	1	3.68046	1.36574	0.00704191
2-tetradecenoyl carnitine	Intracranial aneurysm (FinnGen)	Wald ratio	1	2.99396	1.12003	0.00751533
palmitoylcarnitine	Ruptured intracranial aneurysm (Bakker et al. GWAS cohort)	Wald ratio	1	5.26238	1.38614	0.000146796
stearoylcarnitine	Ruptured intracranial aneurysm (Bakker et al. GWAS cohort)	Wald ratio	1	5.18537	1.36585	0.000146796
2-tetradecenoyl carnitine	Ruptured intracranial aneurysm (Bakker et al. GWAS cohort)	Wald ratio	1	3.976	1.12	0.000385231
palmitoylcarnitine	Ruptured intracranial aneurysm (FinnGen)	Wald ratio	1	4.64233	1.2323	0.000165087
stearoylcarnitine	Ruptured intracranial aneurysm (FinnGen)	Wald ratio	1	4.5744	1.21427	0.000165087
2-tetradecenoyl carnitine	Ruptured intracranial aneurysm (FinnGen)	Wald ratio	1	3.52071	0.996284	0.000409569

## Sheet: Table S5
Table S5. Two-step Mendelian randomization
Exposure	Outcome	Method	nSNP	Beta	SE	lowBeta	highBeta	Pvalue	OR	lowOR	highOR
	Bakker et al. GWAS cohort
Hypertension	Intracranial aneurysm	Inverse variance weighted	100	0.506	0.106	0.297247	0.714279	1.99e-06	1.65825	1.34615	2.04271
		MR Egger	100	-0.02	0.455	-0.912499	0.873059	0.966	0.980473	0.40152	2.39422
		Weighted median	100	0.511	0.119	0.278176	0.744731	1.73e-05	1.66771	1.32072	2.10588
		Simple mode	100	0.555	0.276	0.0134724	1.09642	0.0473	1.74184	1.01356	2.99342
		Weighted mode	100	0.579	0.248	0.0921283	1.06617	0.0218	1.78452	1.09651	2.90423
	Ruptured intracranial aneurysm	Inverse variance weighted	71	0.577	0.138	0.305896	0.847764	3.01e-05	1.78039	1.35784	2.33442
		MR Egger	71	0.246	0.555	-0.842525	1.33399	0.659	1.27856	0.430622	3.79616
		Weighted median	71	0.625	0.151	0.329184	0.92161	3.5e-05	1.86899	1.38983	2.51333
		Simple mode	71	0.666	0.318	0.0424868	1.28857	0.0399	1.94552	1.0434	3.62761
		Weighted mode	71	0.642	0.265	0.122244	1.16186	0.0181	1.90038	1.13003	3.19589
	FinnGen Cohort
Hypertension	Intracranial aneurysm	Inverse variance weighted	166	0.417208	0.0746748	0.270845	0.563571	2.31032e-08	1.51772	1.31107	1.75693
		MR Egger	166	0.81925	0.288942	0.252925	1.38558	0.00515402	2.2688	1.28779	3.99713
		Weighted median	166	0.298201	0.0912726	0.119306	0.477095	0.00108638	1.34743	1.12672	1.61139
		Simple mode	166	0.184657	0.273982	-0.352347	0.721661	0.501269	1.20281	0.703036	2.05785
		Weighted mode	166	0.225859	0.230918	-0.22674	0.678458	0.329461	1.2534	0.797128	1.97084
	Ruptured intracranial aneurysm	Inverse variance weighted	166	0.359	0.066	0.230506	0.487876	4.48e-08	1.4319	1.25924	1.62885
		MR Egger	166	0.47	0.256	-0.0319754	0.97295	0.0683	1.60077	0.96853	2.64574
		Weighted median	166	0.327	0.083	0.163485	0.490062	8.77e-05	1.38649	1.17761	1.63242
		Simple mode	166	0.356	0.237	-0.109161	0.820444	0.136	1.4271	0.896586	2.27151
		Weighted mode	166	0.337	0.231	-0.115511	0.790267	0.146	1.40127	0.890911	2.20399
Palmitoylcarnitine	Hypertension	Wald ratio	1	0.874	0.286	0.314198	1.43388	0.00221	2.39657	1.36916	4.19495

## Sheet: Table S6
Table S6. Sensitivity analyses for the associations between hypertension and intracranial aneurysms (ruptured intracranial aneurysms)
Exposure	Outcome	pleio_Egger	SE	P_value	het_MR Egger	het_IVW
Hypertension	Intracranial aneurysm_Bakker et al. GWAS cohort	0.0213059	0.0179597	0.238366	4.73899e-09	3.20328e-09
Hypertension	Ruptured intracranial aneurysm_Bakker et al. GWAS cohort	0.0136046	0.0220893	0.539994	7.51773e-06	8.82834e-06
Hypertension	Intracranial aneurysm_FinnGen cohort	-0.0171506	0.0119098	0.151764	0.000177473	0.000131619
Hypertension	Ruptured intracranial aneurysm_FinnGen cohort	-0.00474339	0.0105597	0.653881	0.000288225	0.000333196

## Sheet: Table S7
Table S7. MR mediation results for Palmitoylcarnitine targets on IAs via hypertension
Exposure	Mediator	Outcome	Mediation/Indirect effect					Total Effect			Proportion of mediation effect
			Beta	SE	low	high	OR [95%CI]	Beta	SE	P-value
Palmitoylcarnitine	Hypertension	Intracranial aneurysm_Bakker et al. GWAS cohort	0.442	0.174	0.10096	0.78304	1.556 [1.106, 2.188]	5.64851	1.19802	2.42e-06	0.0782507
Palmitoylcarnitine	Hypertension	Ruptured intracranial aneurysm_Bakker et al. GWAS cohort	0.504	0.208	0.09632	0.91168	1.655 [1.101, 2.488]	5.26238	1.38614	0.000146796	0.0957742
Palmitoylcarnitine	Hypertension	Intracranial aneurysm_FinnGen cohort	0.364458	0.137769	0.0944306	0.634485	1.440 [1.099, 1.890]	3.73512	1.38602	0.00704191	0.0975759
Palmitoylcarnitine	Hypertension	Ruptured intracranial aneurysm_FinnGen cohort	0.314	0.119	0.08076	0.54724	1.369 [1.084, 1.728]	4.64233	1.2323	0.000165087	0.0676384

## Sheet: Table S8
Table S8. MR-Steiger directionality test and F-statistic values
Exposure	Outcome	Correct_causal_direction	P-Steiger test	SNP_R2.Exposure	nSNPs	N	F-statistic values
Palmitoylcarnitine	Intracranial aneurysm_Bakker et al. GWAS cohort	TRUE	1.82252e-05	0.00454553	1	7824	35.7175
Palmitoylcarnitine	Ruptured intracranial aneurysm_Bakker et al. GWAS cohort	TRUE	5.62049e-06	0.00454553	1	7824	35.7175
Palmitoylcarnitine	Intracranial aneurysm_FinnGen cohort	TRUE	3.63628e-08	0.00454553	1	7824	35.7175
Palmitoylcarnitine	Ruptured intracranial aneurysm_FinnGen cohort	TRUE	8.94257e-08	0.00454553	1	7824	35.7175
Palmitoylcarnitine	Hypertension	TRUE	4.38969e-08	0.00454553	1	7824	35.7175
Hypertension	Intracranial aneurysm_Bakker et al. GWAS cohort	TRUE	0	0.472327	100	377207	3375.52
Hypertension	Ruptured intracranial aneurysm_Bakker et al. GWAS cohort	TRUE	0	0.339704	71	377207	2732.75
Hypertension	Intracranial aneurysm_FinnGen cohort	TRUE	0	0.924386	166	377207	27767.1
Hypertension	Ruptured intracranial aneurysm_FinnGen cohort	TRUE	0	0.924386	166	377207	27767.1

## Sheet: Table S9
Table S9. Used instrumental variables for the exposures and their associations with outcomes
Exposure	SNP	Effect allele	Other allele	Beta_exposure	SE_exposure	Pval_exposure	Beta_outcome	SE_outcome	Pval_outcome
Blood metabolites and intracranial aneurysms (Bakker et al. GWAS cohort)
tryptophan	rs1040903	T	G	0.0056	0.0009	4.648e-10	0.0036	0.0264	0.8922
tryptophan	rs1345390	T	C	-0.005	0.0009	1.956e-08	-0.0225	0.0245	0.359
tryptophan	rs1373962	T	C	0.005	0.0009	2.707e-08	-0.0156	0.0243	0.5209
tryptophan	rs284191	A	G	-0.006	0.001	1.973e-09	-0.0326	0.0268	0.2237
tryptophan	rs38271	A	G	-0.0051	0.0009	1.185e-08	0.0095	0.0265	0.7217
tryptophan	rs4615256	A	G	0.0049	0.0009	4.988e-08	-0.0183	0.0261	0.4831
tryptophan	rs4958379	A	G	-0.005	0.0009	2.176e-08	-0.0693	0.0229	0.002484
tryptophan	rs513748	T	G	-0.0055	0.0009	1.136e-09	0.0186	0.0229	0.4154
tryptophan	rs603446	T	C	0.0051	0.0009	1.383e-08	0.016	0.0243	0.5085
tryptophan	rs6480970	A	G	-0.0049	0.0009	4.287e-08	0.0085	0.0234	0.7159
tryptophan	rs710580	A	C	-0.005	0.0009	3.574e-08	-0.0117	0.0269	0.663
tryptophan	rs7463805	T	C	-0.0053	0.0009	4.596e-09	-0.0066	0.0249	0.7917
tryptophan	rs833749	A	C	0.0049	0.0009	4.8e-08	0.0134	0.0264	0.6112
tryptophan	rs972459	T	C	0.005	0.0009	1.969e-08	-0.0016	0.0265	0.9514
leucine	rs10922999	A	C	0.0049	0.0009	4.009e-08	0.0497	0.0233	0.03278
leucine	rs1871053	A	G	-0.005	0.0009	2.401e-08	-0.0336	0.0264	0.204
leucine	rs1881909	A	G	0.0051	0.0009	1.652e-08	0.0044	0.0235	0.8515
leucine	rs2713737	A	G	-0.006	0.001	1.973e-09	0.0093	0.0265	0.7254
leucine	rs6735596	A	C	-0.0052	0.0009	1.153e-08	-0.0421	0.0247	0.08869
leucine	rs6737109	T	C	0.0051	0.0009	1.454e-08	0.0482	0.0217	0.02658
leucine	rs6820313	T	G	0.0049	0.0009	4.651e-08	0.0437	0.0294	0.1366
leucine	rs7740614	A	G	-0.0049	0.0009	4.746e-08	-0.0398	0.0229	0.08239
cholesterol	rs445925	A	G	-0.025	0.004	4.105e-10	-0.0482	0.0407	0.2369
cholesterol	rs4970834	T	C	-0.0099	0.0018	2.284e-08	-0.0134	0.0301	0.656
creatinine	rs2042499	A	C	0.0052	0.0009	4.883e-08	-0.0094	0.0213	0.6571
uridine	rs2686796	T	C	0.0094	0.0017	1.889e-08	-0.0028	0.0261	0.9134
uridine	rs532545	T	C	-0.0095	0.0017	3.41e-08	0.0543	0.0285	0.05656
deoxycholate	rs8192870	T	G	-0.0365	0.0067	3.985e-08	0.0016	0.0269	0.9539
margarate (17:0)	rs603424	A	G	0.0292	0.0038	1.56e-14	-0.0003	0.028	0.9926
inosine	rs494688	A	G	0.1005	0.0158	2.177e-10	0.0189	0.0375	0.6139
tyrosine	rs12744544	T	C	-0.0095	0.0017	2.665e-08	-0.0148	0.0296	0.6173
tyrosine	rs9400467	T	C	-0.0121	0.0016	6.541e-14	0.0213	0.0228	0.3499
palmitate (16:0)	rs603424	A	G	0.0151	0.0024	2.455e-10	-0.0003	0.028	0.9926
nonadecanoate (19:0)	rs603424	A	G	0.0182	0.0032	2.229e-08	-0.0003	0.028	0.9926
stearate (18:0)	rs1348656	T	C	-0.0137	0.0024	1.169e-08	-0.0382	0.0321	0.233
stearate (18:0)	rs603424	A	G	0.0225	0.0024	6.064e-21	-0.0003	0.028	0.9926
pentadecanoate (15:0)	rs6887589	A	G	-0.0142	0.0026	4.33e-08	0.0371	0.0252	0.1415
pipecolate	rs12725284	T	C	0.0315	0.0056	1.72e-08	-0.0132	0.0307	0.6663
4-acetamidobutanoate	rs2029830	T	C	0.0098	0.0018	3.49e-08	-0.0263	0.0227	0.2471
4-acetamidobutanoate	rs7228099	T	C	-0.0097	0.0018	3.609e-08	-0.0189	0.0241	0.4334
citrate	rs17804635	T	C	-0.0187	0.0034	3.623e-08	-0.038	0.0445	0.3932
citrate	rs218695	A	C	0.0254	0.004	3.464e-10	0.1302	0.0538	0.01547
citrate	rs3006069	A	G	-0.0112	0.0018	2.488e-10	-0.0328	0.0237	0.1674
citrate	rs6507399	A	G	-0.0101	0.0018	1.703e-08	-0.0131	0.0277	0.6367
citrate	rs868395	T	G	0.0101	0.0018	2.031e-08	0.0746	0.0274	0.006482
N-acetylalanine	rs11144136	T	G	0.0097	0.0018	4.862e-08	0.0422	0.0335	0.2072
urate	rs3756223	T	C	0.0101	0.0016	3.03e-10	-0.0369	0.0262	0.1588
M01642	rs10514491	T	C	0.0094	0.0017	4.457e-08	-0.0039	0.0278	0.8885
M01642	rs8043217	A	G	0.009	0.0016	2.793e-08	0.0331	0.0217	0.1274
heptanoate (7:0)	rs10153405	A	G	-0.0103	0.0018	9.267e-09	-0.0041	0.0261	0.8744
heptanoate (7:0)	rs864428	T	C	0.0101	0.0018	2.986e-08	0.0248	0.0263	0.3462
laurate (12:0)	rs9563502	A	G	-0.01	0.0018	2.56e-08	-0.0116	0.0283	0.6813
laurate (12:0)	rs9810114	T	C	-0.0096	0.0018	4.833e-08	-0.0319	0.0262	0.2226
valine	rs17789027	A	G	-0.0066	0.0012	1.716e-08	0.0108	0.0267	0.6853
cortisone	rs10938815	T	G	0.0099	0.0017	8.381e-09	0.015	0.023	0.5138
proline	rs4839310	A	G	-0.0097	0.0018	3.91e-08	0.0212	0.0269	0.4292
citrulline	rs10164524	A	G	-0.01	0.0017	1.059e-08	0.0084	0.0276	0.7613
citrulline	rs11188393	T	C	-0.0109	0.0017	4.163e-10	-0.0249	0.0219	0.2552
citrulline	rs2370948	T	C	-0.0094	0.0017	4.905e-08	-0.0138	0.0241	0.5657
citrulline	rs682103	T	C	-0.0097	0.0018	4.257e-08	0.0174	0.0268	0.5163
biliverdin	rs11683974	T	C	0.0862	0.0107	7.848e-16	0.0626	0.0781	0.4229
biliverdin	rs838705	A	G	0.0266	0.0036	1.228e-13	-0.002	0.0265	0.94
gamma-glutamylglutamine	rs1260326	T	C	-0.0121	0.0021	5.608e-09	0.0511	0.0246	0.03753
gamma-glutamylglutamine	rs1751956	T	G	0.016	0.0029	2.353e-08	-0.0408	0.0333	0.2206
gamma-glutamylglutamine	rs7302925	A	G	-0.0204	0.0027	5.108e-14	0.0146	0.031	0.638
gamma-glutamyltyrosine	rs1512342	T	C	0.0095	0.0017	4.659e-08	-0.0138	0.0238	0.5619
gamma-glutamyltyrosine	rs7202340	A	C	0.01	0.0018	1.461e-08	0.0265	0.0269	0.3249
gamma-glutamyltyrosine	rs875740	A	C	0.0102	0.0018	6.345e-09	-0.0355	0.0272	0.1907
gamma-glutamyltyrosine	rs956966	A	G	-0.0101	0.0018	1.475e-08	-0.0147	0.0258	0.5674
betaine	rs6586282	T	C	0.0155	0.0026	1.968e-09	-0.0399	0.0365	0.2737
betaine	rs715	T	C	0.0221	0.0025	2.077e-19	-0.0477	0.0281	0.08988
pelargonate (9:0)	rs1938479	T	C	-0.01	0.0018	1.784e-08	0.0031	0.0277	0.912
beta-hydroxyisovalerate	rs6917747	A	G	0.0194	0.0036	4.656e-08	0.0163	0.0343	0.6354
X-03094	rs1260326	T	C	0.0133	0.0024	1.827e-08	0.0511	0.0246	0.03753
X-03094	rs6589563	A	G	0.0242	0.0041	2.519e-09	0.0212	0.0428	0.6203
X-03094	rs7350481	T	C	0.0251	0.0043	4.112e-09	-0.0177	0.0488	0.7166
kynurenine	rs10504013	T	C	-0.0098	0.0017	1.461e-08	0.001	0.0269	0.9717
acetylphosphate	rs2745639	A	G	-0.0089	0.0016	1.972e-08	-0.0156	0.0248	0.5301
acetylphosphate	rs4970834	T	C	-0.0098	0.0017	1.06e-08	-0.0134	0.0301	0.656
carnitine	rs11183620	A	G	0.005	0.0009	3.003e-08	0.0054	0.0287	0.8519
carnitine	rs11620973	A	G	-0.0051	0.0009	2.346e-08	0.0015	0.0273	0.9574
carnitine	rs11627531	T	C	-0.005	0.0009	3.175e-08	0.0153	0.0261	0.5573
carnitine	rs12709393	T	G	0.0053	0.0009	6.408e-09	-0.012	0.0236	0.6117
carnitine	rs13062	A	C	-0.005	0.0009	4.987e-08	-0.025	0.0283	0.3776
carnitine	rs2114713	T	G	-0.005	0.0009	2.665e-08	0.0019	0.0214	0.931
carnitine	rs2161359	A	G	-0.0055	0.0009	1.378e-09	0.0064	0.0271	0.8125
carnitine	rs2396004	A	G	0.0049	0.0009	4.315e-08	0.0384	0.0243	0.1129
carnitine	rs7206971	A	G	0.005	0.0009	3.801e-08	0.0475	0.0264	0.07267
carnitine	rs735315	T	C	0.0054	0.0009	1.868e-09	0.0279	0.0257	0.2785
carnitine	rs7727038	T	C	-0.006	0.0009	3.043e-11	-0.0945	0.0239	7.682e-05
carnitine	rs9842133	T	C	0.0064	0.0009	4.2e-12	-0.0131	0.0248	0.5969
N1-methyladenosine	rs316003	T	C	-0.0071	0.0013	1.969e-08	-0.0203	0.0316	0.5211
3-methyl-2-oxovalerate	rs11084396	T	C	-0.011	0.002	3.798e-08	0.0532	0.0274	0.05184
3-methyl-2-oxovalerate	rs1260326	T	C	0.01	0.0017	4.572e-09	0.0511	0.0246	0.03753
3-phenylpropionate (hydrocinnamate)	rs7498385	T	C	-0.0248	0.0045	3.088e-08	0.0105	0.0255	0.6819
X-04499	rs10092482	T	C	-0.0219	0.0033	2.204e-11	-0.0178	0.0312	0.5684
X-18601	rs10215854	A	G	-0.0508	0.009	1.632e-08	-0.0542	0.0402	0.1783
X-18601	rs296396	T	C	-0.0399	0.0072	3.105e-08	0.0539	0.0385	0.1614
X-18601	rs4149056	T	C	-0.0393	0.0065	1.933e-09	-0.0039	0.0283	0.8909
indolelactate	rs1572912	T	C	0.018	0.0027	1.589e-11	0.0295	0.0268	0.2711
eicosapentaenoate (EPA; 20:5n3)	rs174528	T	C	0.0324	0.0036	1.394e-19	-0.061	0.0253	0.01593
myo-inositol	rs17178990	A	C	-0.028	0.0041	1.155e-11	-0.0104	0.0536	0.8464
glucose	rs13431652	T	C	0.0099	0.0017	4.337e-09	-0.0023	0.0232	0.9222
1,5-anhydroglucitol (1,5-AG)	rs1390047	A	G	0.0234	0.0041	1.452e-08	0.0035	0.0345	0.9203
3-methyl-2-oxobutyrate	rs1440581	T	C	-0.0122	0.0021	6.546e-09	0.0179	0.026	0.4919
X-08402	rs12881815	A	G	0.0389	0.0052	7.999e-14	-0.0817	0.0491	0.09608
X-08402	rs3903703	A	G	0.0183	0.0026	1.387e-12	0.0068	0.0275	0.8055
2-hydroxyisobutyrate	rs11160112	T	C	-0.0146	0.0026	2.337e-08	-0.0199	0.0285	0.4866
2-hydroxyisobutyrate	rs11635023	A	G	-0.0152	0.0028	4.248e-08	-0.0143	0.0278	0.6061
4-methyl-2-oxopentanoate	rs17789027	A	G	-0.0128	0.0023	1.645e-08	0.0108	0.0267	0.6853
4-methyl-2-oxopentanoate	rs4941615	T	C	0.0133	0.0024	4.537e-08	-0.0316	0.0328	0.3368
phenyllactate (PLA)	rs8059967	A	G	0.026	0.0036	5.454e-13	0.0708	0.038	0.06256
levulinate (4-oxovalerate)	rs13278849	A	G	-0.013	0.002	2.786e-11	0.0297	0.0274	0.278
levulinate (4-oxovalerate)	rs711995	T	C	0.0108	0.0019	2.704e-08	0.0921	0.0255	0.0003139
palmitoylcarnitine	rs419291	T	C	0.0202	0.0034	2.381e-09	0.1141	0.0242	2.407e-06
X-08988	rs13145246	T	C	0.0105	0.0019	1.74e-08	0.0039	0.026	0.88
X-08988	rs715	T	C	-0.0327	0.0027	7.146e-35	-0.0477	0.0281	0.08988
X-10395	rs7512012	A	G	0.0113	0.0018	6.844e-10	-0.0254	0.0266	0.3403
X-10429	rs5082	A	G	0.0162	0.0027	2.271e-09	-0.0332	0.0267	0.2146
X-10510	rs3762660	T	G	0.0199	0.0036	2.68e-08	-0.0326	0.0411	0.4271
X-10510	rs3903703	A	G	0.0145	0.0026	2.45e-08	0.0068	0.0275	0.8055
1-linoleoylglycerol (1-monolinolein)	rs12279373	A	G	-0.0689	0.0113	1.108e-09	-0.0133	0.0467	0.7763
indoleacetate	rs17553791	T	C	-0.0267	0.0045	2.133e-09	0.0251	0.0327	0.4421
N-acetylglycine	rs10932363	A	C	-0.0396	0.0059	1.546e-11	-0.0115	0.0309	0.7086
N-acetylglycine	rs11603991	T	C	0.0249	0.0044	1.425e-08	-0.0015	0.027	0.9564
N-acetylglycine	rs17771664	A	G	-0.0291	0.0051	1.231e-08	-0.0269	0.0274	0.327
bilirubin (Z,Z)	rs17862885	A	G	0.0528	0.0086	6.989e-10	-0.0031	0.0366	0.9327
bilirubin (Z,Z)	rs6431558	T	C	-0.0875	0.0058	2.518e-51	-0.0371	0.0241	0.1235
bilirubin (Z,Z)	rs838705	A	G	0.0374	0.0059	3.114e-10	-0.002	0.0265	0.94
creatine	rs715	T	C	-0.0451	0.0044	9.628e-25	-0.0477	0.0281	0.08988
N-(2-furoyl)glycine	rs2277503	A	G	0.1667	0.0302	3.429e-08	0.0106	0.0576	0.8534
androsterone sulfate	rs2572023	A	G	-0.0576	0.0064	4.178e-19	-0.0057	0.0237	0.8113
androsterone sulfate	rs296396	T	C	-0.0569	0.0088	8.606e-11	0.0539	0.0385	0.1614
androsterone sulfate	rs6465737	T	G	-0.05	0.0074	1.55e-11	0.0324	0.0341	0.3417
acetylcarnitine	rs12356193	A	G	0.027	0.0027	4.012e-23	-0.0004	0.0329	0.9908
acetylcarnitine	rs7727038	T	C	-0.0144	0.0025	9.67e-09	-0.0945	0.0239	7.682e-05
serine	rs10271662	A	C	0.0133	0.0024	2.525e-08	-0.0198	0.0316	0.5311
serine	rs677277	A	G	-0.0173	0.0023	5.251e-14	-0.0115	0.0269	0.6697
serine	rs715	T	C	-0.0223	0.0024	2.687e-21	-0.0477	0.0281	0.08988
hexanoylcarnitine	rs10036208	T	C	0.0211	0.0034	4.22e-10	0.0756	0.0271	0.005323
hexanoylcarnitine	rs11737481	T	C	0.0203	0.0034	2.525e-09	0.0225	0.0295	0.4448
hexanoylcarnitine	rs186116	T	C	-0.0285	0.0034	2.374e-17	0.0908	0.0282	0.001289
hexanoylcarnitine	rs6593584	A	G	0.0194	0.0033	4.446e-09	0.0104	0.024	0.6646
glycine	rs11903219	A	G	-0.0328	0.0032	5.327e-25	-0.0075	0.0327	0.8186
glycine	rs2287431	A	C	0.0181	0.003	1.027e-09	0.002	0.0268	0.9404
alanine	rs11183620	A	G	0.0098	0.0017	1.548e-08	0.0054	0.0287	0.8519
alanine	rs1260326	T	C	0.0131	0.0017	5.562e-14	0.0511	0.0246	0.03753
glycochenodeoxycholate	rs9384502	T	G	-0.0785	0.0138	1.339e-08	0.0644	0.0443	0.146
2-aminobutyrate	rs10024717	A	G	-0.0098	0.0018	3.141e-08	-0.0206	0.0238	0.3881
2-aminobutyrate	rs17029654	A	G	-0.015	0.0026	6.045e-09	-0.0525	0.0313	0.09339
scyllo-inositol	rs17177078	T	C	-0.0454	0.008	1.645e-08	-0.1218	0.0454	0.007293
dodecanedioate	rs1572603	A	G	-0.036	0.0064	1.464e-08	0.0044	0.0368	0.9046
indolepropionate	rs7498385	T	C	-0.0279	0.0038	1.335e-13	0.0105	0.0255	0.6819
butyrylcarnitine	rs12356193	A	G	0.0358	0.0052	5.064e-12	-0.0004	0.0329	0.9908
butyrylcarnitine	rs2456054	T	C	0.0329	0.006	4.081e-08	-0.0494	0.0404	0.2216
butyrylcarnitine	rs270605	T	C	-0.0229	0.0041	3.479e-08	-0.1121	0.0242	3.718e-06
butyrylcarnitine	rs278136	T	C	-0.0259	0.0043	1.963e-09	-0.0289	0.033	0.3803
butyrylcarnitine	rs4767921	A	G	-0.0661	0.0043	1.513e-54	-0.0516	0.0274	0.05944
butyrylcarnitine	rs660878	T	C	-0.0732	0.011	2.448e-11	0.1116	0.0638	0.08034
butyrylcarnitine	rs7296380	T	G	0.0256	0.0043	3.82e-09	0.0075	0.0302	0.8036
myristoleate (14:1n5)	rs677603	T	C	0.0224	0.004	2.744e-08	0.0232	0.0273	0.396
dehydroisoandrosterone sulfate (DHEA-S)	rs10215854	A	G	-0.0549	0.0082	2.453e-11	-0.0542	0.0402	0.1783
dehydroisoandrosterone sulfate (DHEA-S)	rs296396	T	C	-0.0462	0.0065	1.166e-12	0.0539	0.0385	0.1614
propionylcarnitine	rs12356193	A	G	0.0328	0.0027	1.961e-33	-0.0004	0.0329	0.9908
propionylcarnitine	rs17132288	T	C	-0.0104	0.0018	1.865e-08	-0.1331	0.0296	6.618e-06
propionylcarnitine	rs2715311	A	G	-0.0107	0.0018	6.574e-09	-0.0028	0.0266	0.9152
caprylate (8:0)	rs10514491	T	C	0.0103	0.0018	1.585e-08	-0.0039	0.0278	0.8885
caprylate (8:0)	rs8059670	T	C	-0.0097	0.0018	3.717e-08	-0.045	0.0263	0.08697
docosapentaenoate (n3 DPA; 22:5n3)	rs174528	T	C	0.0237	0.0035	6.604e-12	-0.061	0.0253	0.01593
X-11204	rs10468017	T	C	0.0108	0.0018	3.454e-09	0.0107	0.0257	0.6763
X-11204	rs2935461	A	G	-0.011	0.002	3.798e-08	-0.032	0.0363	0.3771
X-02269	rs4149056	T	C	0.0493	0.0088	1.996e-08	-0.0039	0.0283	0.8909
X-11247	rs17110031	T	C	-0.1031	0.0184	2.25e-08	-0.0161	0.0675	0.8116
X-11261	rs12356193	A	G	0.0385	0.0062	4.741e-10	-0.0004	0.0329	0.9908
X-11261	rs6939741	A	G	0.0252	0.0045	1.872e-08	-0.0156	0.0261	0.5487
bilirubin (E,E)*	rs1115381	T	C	-0.0523	0.0065	5.449e-16	0.0039	0.032	0.9028
bilirubin (E,E)*	rs838718	A	G	0.0337	0.0056	1.725e-09	-0.0341	0.0261	0.192
X-11315	rs1809148	A	G	-0.0262	0.0043	9.514e-10	0.0532	0.0349	0.1269
X-11315	rs6770261	T	C	-0.0204	0.0035	4.684e-09	-0.025	0.03	0.4033
X-11317	rs6593265	A	C	0.011	0.002	3.798e-08	0.0467	0.0288	0.1057
X-11317	rs7203984	A	C	0.018	0.003	1.973e-09	-0.0036	0.0305	0.9072
X-11327	rs12191817	T	G	0.0104	0.0018	1.664e-08	-0.0399	0.0287	0.1638
X-11327	rs4738362	T	G	0.01	0.0018	4.691e-08	0.0091	0.0228	0.6889
X-11334	rs9424148	A	C	-0.0201	0.0036	1.609e-08	0.0214	0.0306	0.4846
3-dehydrocarnitine*	rs10038843	A	G	-0.0367	0.0066	2.245e-08	-0.1332	0.0716	0.06266
3-dehydrocarnitine*	rs11239528	A	G	0.0168	0.0026	9.362e-11	0.0099	0.0279	0.7215
3-dehydrocarnitine*	rs316020	A	G	-0.0224	0.0041	3.804e-08	0.0422	0.0407	0.3
3-dehydrocarnitine*	rs3792884	A	G	0.02	0.0035	1.117e-08	-0.107	0.0393	0.006476
pyroglutamine*	rs1904988	T	G	0.0215	0.0037	7.376e-09	-0.0177	0.0276	0.5198
pyroglutamine*	rs715	T	C	0.0361	0.0044	2.455e-16	-0.0477	0.0281	0.08988
pyroglutamine*	rs854216	A	G	-0.0202	0.0037	3.949e-08	-0.0469	0.0275	0.0879
X-11412	rs3764261	A	C	0.0113	0.0019	3.393e-09	-0.0147	0.0254	0.561
X-11423	rs651007	T	C	-0.0152	0.0024	2.78e-10	-0.0159	0.0285	0.5775
X-11423	rs8142033	A	G	0.0277	0.0034	1.993e-16	-0.0228	0.0523	0.663
X-09789	rs11185516	A	G	0.0305	0.0054	1.389e-08	0.0099	0.0266	0.7096
X-11440	rs10425419	A	G	-0.0508	0.0092	3.009e-08	0.0418	0.0477	0.3809
X-11440	rs4715354	A	G	0.0278	0.0049	1.656e-08	0.0131	0.0255	0.6083
X-11441	rs1115381	T	C	-0.0373	0.005	9.592e-14	0.0039	0.032	0.9028
X-11441	rs11694406	A	G	0.0464	0.0081	1.155e-08	-0.0216	0.0419	0.6069
X-11442	rs11683974	T	C	0.0847	0.0124	9.705e-12	0.0626	0.0781	0.4229
X-11442	rs838705	A	G	0.0247	0.0043	6.572e-09	-0.002	0.0265	0.94
X-11444	rs11886046	A	C	0.0295	0.005	5.175e-09	-0.0502	0.0408	0.2183
X-11445	rs296396	T	C	-0.0664	0.0118	1.803e-08	0.0539	0.0385	0.1614
X-11445	rs4149056	T	C	-0.0659	0.0111	2.483e-09	-0.0039	0.0283	0.8909
X-11445	rs700175	T	C	0.0612	0.0103	2.396e-09	-0.0363	0.026	0.1619
X-11469	rs1334596	T	C	-0.0457	0.0078	5.887e-09	-0.0345	0.0296	0.2433
X-11469	rs4363657	T	C	0.0437	0.0078	1.679e-08	-0.005	0.0272	0.8536
X-11483	rs17057690	T	C	0.0831	0.0142	5.001e-09	-0.0747	0.0496	0.1316
X-11491	rs12645107	A	G	0.0463	0.0079	4.611e-09	-0.0062	0.0338	0.8557
X-11491	rs4149050	T	C	-0.0456	0.0068	1.408e-11	-0.0032	0.0245	0.897
X-11491	rs7310629	T	C	-0.046	0.008	7.663e-09	0.0152	0.0367	0.678
HWESASXX*	rs7168308	T	C	-0.0286	0.0051	2.576e-08	-0.046	0.0266	0.08348
HWESASXX*	rs7535263	A	G	-0.0443	0.0079	2.202e-08	0.0484	0.0264	0.06685
X-11521	rs9943251	A	G	0.021	0.0038	3.115e-08	0.0008	0.0286	0.9768
X-11529	rs16923154	A	G	-0.0809	0.0144	1.848e-08	0.0566	0.0438	0.1961
X-11529	rs4149154	T	G	-0.2082	0.0305	8.611e-12	-0.1104	0.0767	0.1498
X-11530	rs11683974	T	C	0.0971	0.012	5.536e-16	0.0626	0.0781	0.4229
X-11530	rs838705	A	G	0.0276	0.0045	1.005e-09	-0.002	0.0265	0.94
X-11538	rs11045425	A	G	-0.0337	0.006	1.667e-08	-0.0047	0.0396	0.9058
X-11538	rs2108622	T	C	-0.0248	0.0043	8.492e-09	0.0088	0.0295	0.7648
X-11538	rs4149036	A	C	0.0558	0.0049	3.351e-30	0.0092	0.0255	0.717
X-11550	rs247616	T	C	0.0096	0.0014	1.111e-11	-0.0137	0.0256	0.5911
X-11593	rs10412803	T	C	0.0097	0.0018	4.416e-08	0.0182	0.0287	0.5254
X-11593	rs1548357	T	C	-0.0106	0.0018	4.934e-09	-0.02	0.0298	0.5016
X-11593	rs7706441	T	C	-0.0252	0.0044	9.706e-09	0.0186	0.0684	0.7857
X-11593	rs9318225	T	C	-0.0106	0.0018	1.946e-09	-0.0028	0.0257	0.9136
X-11593	rs933271	T	C	-0.0153	0.0018	9.856e-18	0.0192	0.0287	0.504
ADSGEGDFXAEGGGVR*	rs4253236	T	C	-0.071	0.01	1.248e-12	-0.002	0.0239	0.9339
X-11787	rs11126419	T	C	-0.0267	0.0025	8.548e-26	-0.0328	0.0444	0.4596
X-11787	rs17110031	T	C	0.035	0.0034	1.095e-24	-0.0161	0.0675	0.8116
X-11792	rs2292428	T	C	0.0525	0.0093	1.805e-08	-0.0327	0.0232	0.1592
X-11792	rs2731672	T	C	-0.12	0.02	1.973e-09	0.0409	0.0278	0.1412
X-11792	rs698078	A	G	-0.0636	0.0111	1.015e-08	-0.0322	0.0217	0.1383
X-11793	rs3923630	A	G	-0.028	0.005	2.144e-08	0.0054	0.0275	0.8445
X-11793	rs6431558	T	C	-0.0458	0.0041	1.313e-29	-0.0371	0.0241	0.1235
X-11793	rs838705	A	G	0.0227	0.0042	4.465e-08	-0.002	0.0265	0.94
X-11799	rs7690215	A	G	-0.0598	0.0091	5.094e-11	-0.0383	0.0263	0.1454
X-11820	rs405509	T	G	-0.027	0.0041	4.824e-11	-0.019	0.0242	0.4324
1-arachidonoylglycerophosphocholine*	rs3738544	T	C	0.0203	0.0035	8.051e-09	0.027	0.0337	0.4224
1-arachidonoylglycerophosphocholine*	rs509360	A	G	0.0315	0.0028	5.201e-29	-0.0682	0.0259	0.008533
1-palmitoleoylglycerophosphocholine*	rs603424	A	G	-0.0274	0.0043	2.267e-10	-0.0003	0.028	0.9926
X-11905	rs7312859	A	G	-0.0534	0.0095	1.936e-08	-0.0076	0.0438	0.8623
X-11905	rs7953767	T	C	-0.0319	0.0059	4.89e-08	-0.0233	0.0361	0.519
X-12013	rs1681529	A	G	0.4453	0.0799	2.489e-08	0.1319	0.0743	0.07583
X-12038	rs247616	T	C	0.0128	0.0019	1.793e-11	-0.0137	0.0256	0.5911
X-12063	rs10841753	T	C	0.0566	0.0066	1.12e-17	0.021	0.0275	0.446
X-12063	rs17110194	A	G	0.0577	0.0106	4.791e-08	-0.0032	0.0489	0.9482
X-12063	rs296396	T	C	-0.0409	0.0067	1.055e-09	0.0539	0.0385	0.1614
X-12063	rs4299376	T	G	0.0307	0.0051	2.116e-09	0.0125	0.0261	0.6324
X-12063	rs7795644	T	C	-0.1065	0.0127	4.757e-17	0.0714	0.0603	0.2362
gamma-glutamylphenylalanine	rs2263065	T	G	-0.0105	0.0018	3.563e-09	0.0178	0.029	0.5405
gamma-glutamylphenylalanine	rs2817817	A	G	-0.01	0.0018	2.137e-08	0.0198	0.0282	0.4824
isobutyrylcarnitine	rs12202350	T	C	0.0596	0.0069	5.073e-18	-0.0382	0.0407	0.3473
isobutyrylcarnitine	rs12595717	A	G	-0.0207	0.0036	8.574e-09	-0.0234	0.0296	0.4305
isobutyrylcarnitine	rs8191829	A	G	0.0287	0.0043	2.975e-11	0.0069	0.0261	0.7905
palmitoleate (16:1n7)	rs603424	A	G	-0.0367	0.0048	1.313e-14	-0.0003	0.028	0.9926
erythronate*	rs2306569	T	C	-0.0102	0.0018	1.88e-08	-0.0246	0.0251	0.3276
erythronate*	rs2391217	A	C	0.0149	0.0027	4.882e-08	0.049	0.034	0.1499
X-12092	rs11189558	A	G	0.0443	0.0051	7.029e-18	0.0028	0.027	0.917
X-12092	rs17134523	T	C	0.0394	0.0067	5.23e-09	-0.0221	0.0356	0.535
X-12092	rs4919234	T	G	0.0288	0.0051	1.516e-08	0.0039	0.0283	0.8896
X-12092	rs8101881	T	C	0.0281	0.005	2.569e-08	-0.0162	0.0245	0.5086
X-12093	rs11126419	T	C	0.0643	0.0095	1.055e-11	-0.0328	0.0444	0.4596
X-12093	rs2862297	A	C	0.0377	0.0067	1.521e-08	-0.0025	0.0267	0.9264
X-12100	rs7000868	A	G	0.0106	0.0018	7.792e-09	-0.0116	0.0269	0.6656
X-12188	rs1899124	T	C	0.304	0.055	3.252e-08	0.0178	0.043	0.6791
X-12244	rs9524864	T	C	-0.0203	0.0024	2.575e-17	0.0233	0.0213	0.2739
ADpSGEGDFXAEGGGVR*	rs687621	A	G	-0.0451	0.0062	3.183e-13	0.0115	0.0248	0.6412
1-eicosatrienoylglycerophosphocholine*	rs174535	T	C	-0.0204	0.0035	5.8e-09	-0.0808	0.0248	0.001134
1-eicosatrienoylglycerophosphocholine*	rs3198697	T	C	0.0193	0.0034	1.65e-08	-0.0074	0.0253	0.7713
1-eicosadienoylglycerophosphocholine*	rs174535	T	C	-0.0194	0.0035	2.916e-08	-0.0808	0.0248	0.001134
X-12456	rs11045805	A	G	0.0351	0.0061	9.119e-09	0.0123	0.0312	0.6941
X-12456	rs296396	T	C	-0.0431	0.0067	1.673e-10	0.0539	0.0385	0.1614
alpha-hydroxyisovalerate	rs2045272	T	G	0.0251	0.0037	7.515e-12	-0.012	0.0239	0.6157
alpha-hydroxyisovalerate	rs3765953	A	G	0.0212	0.0036	3.857e-09	0.0173	0.0293	0.5551
alpha-hydroxyisovalerate	rs893971	A	G	-0.0197	0.0036	4.05e-08	0.0148	0.0265	0.5769
decanoylcarnitine	rs12140121	A	G	0.0521	0.0047	5.378e-28	0.01	0.0316	0.751
decanoylcarnitine	rs2062541	A	G	0.0225	0.004	2.89e-08	-0.0448	0.0242	0.06406
decanoylcarnitine	rs6536380	T	C	-0.0281	0.0041	6.692e-12	-0.0004	0.0291	0.9886
5-dodecenoate (12:1n7)	rs603424	A	G	-0.0308	0.0049	4.274e-10	-0.0003	0.028	0.9926
stearidonate (18:4n3)	rs174528	T	C	0.0303	0.0041	1.117e-13	-0.061	0.0253	0.01593
epiandrosterone sulfate	rs2572023	A	G	-0.0457	0.0058	2.774e-15	-0.0057	0.0237	0.8113
epiandrosterone sulfate	rs6465737	T	G	-0.0378	0.0067	1.908e-08	0.0324	0.0341	0.3417
X-12510	rs1430346	T	C	0.0312	0.0044	1.4e-12	-0.03	0.0287	0.2964
X-12510	rs3813229	A	G	0.0578	0.0037	8.886e-55	0.0099	0.0285	0.7278
X-12524	rs11076175	A	G	0.011	0.002	3.798e-08	-0.0135	0.0316	0.6697
X-12524	rs2780242	T	C	-0.0117	0.0019	7.08e-10	-0.0517	0.0451	0.2519
bilirubin (E,Z or Z,E)*	rs1597944	T	C	0.036	0.006	1.973e-09	-0.0218	0.0257	0.3965
X-12556	rs10207380	A	G	0.0171	0.0026	1.087e-10	0.01	0.0295	0.7343
X-12556	rs6708561	T	C	-0.0165	0.0028	1.828e-09	0.0044	0.0319	0.89
1-arachidonoylglycerophosphoinositol*	rs174528	T	C	0.0236	0.0026	1.163e-19	-0.061	0.0253	0.01593
1-arachidonoylglycerophosphoinositol*	rs4149036	A	C	0.0198	0.0033	2.732e-09	0.0092	0.0255	0.717
X-12627	rs1225763	A	G	0.0285	0.0051	2.431e-08	-0.0293	0.0324	0.3662
X-12644	rs1077835	A	G	-0.0208	0.0035	1.824e-09	-0.0312	0.0335	0.3515
X-12644	rs2043085	T	C	0.0155	0.0027	9.914e-09	0.0106	0.0267	0.6923
X-12644	rs4149056	T	C	-0.0246	0.0041	1.921e-09	-0.0039	0.0283	0.8909
asparagine	rs10138768	A	G	0.0098	0.0018	4.812e-08	-0.0252	0.0249	0.3106
asparagine	rs7119797	T	C	-0.0101	0.0018	1.01e-08	-0.0308	0.0259	0.2329
X-12712	rs726389	T	C	-0.31	0.0521	2.708e-09	-0.0018	0.0752	0.9805
X-12728	rs9566930	T	C	-0.989	0.176	1.917e-08	-0.1387	0.0913	0.1289
isovalerylcarnitine	rs2291449	A	G	-0.0288	0.0052	2.354e-08	0.0331	0.0405	0.4134
isovalerylcarnitine	rs8034177	A	G	-0.0193	0.0034	1.165e-08	0.013	0.0285	0.6469
stearoylcarnitine	rs419291	T	C	0.0205	0.0034	9.695e-10	0.1141	0.0242	2.407e-06
bradykinin, des-arg(9)	rs1469859	A	G	0.064	0.0104	6.73e-10	0.0188	0.0254	0.4586
bradykinin, des-arg(9)	rs7684025	A	G	0.0841	0.0099	2.04e-17	-0.0041	0.0229	0.8566
X-12798	rs9365136	A	G	0.0208	0.0036	7.471e-09	0.0202	0.0268	0.4504
X-12850	rs10410350	A	G	0.0436	0.0071	9.53e-10	-0.0332	0.0314	0.2898
X-12855	rs1171617	T	G	0.0263	0.0047	2.616e-08	0.0142	0.0294	0.6293
X-12855	rs211718	T	C	0.0241	0.0043	1.745e-08	-0.0081	0.03	0.7871
X-12990	rs2727270	T	C	-0.0551	0.0083	2.759e-11	0.0895	0.0397	0.02413
X-13215	rs11076175	A	G	0.017	0.003	1.456e-08	-0.0135	0.0316	0.6697
X-13215	rs1339995	A	C	0.011	0.0019	1.631e-08	0.0081	0.0264	0.76
pro-hydroxy-pro	rs9594738	T	C	0.0137	0.0025	4.525e-08	-0.0408	0.021	0.05174
N2,N2-dimethylguanosine	rs7749940	A	C	0.0109	0.0019	8.299e-09	0.002	0.0236	0.9337
oleoylcarnitine	rs3900945	T	C	0.0195	0.0035	3.781e-08	0.0857	0.0246	0.0005077
1-arachidonoylglycerophosphoethanolamine*	rs10468017	T	C	0.0171	0.0027	1.287e-10	0.0107	0.0257	0.6763
1-arachidonoylglycerophosphoethanolamine*	rs4149050	T	C	-0.0202	0.0033	6.217e-10	-0.0032	0.0245	0.897
X-13429	rs11045510	T	C	-0.0522	0.0091	9.96e-09	0.0165	0.0371	0.6568
X-13429	rs296396	T	C	-0.0498	0.0089	2.383e-08	0.0539	0.0385	0.1614
X-13429	rs4149036	A	C	0.0702	0.0072	2.281e-22	0.0092	0.0255	0.717
X-13431	rs10497930	T	G	0.042	0.0077	4.656e-08	0.0155	0.044	0.7243
X-13431	rs12566232	A	C	-0.0446	0.005	5.694e-19	-0.006	0.0295	0.8383
X-13477	rs7573275	A	G	-0.0207	0.0031	2.831e-11	0.0045	0.0292	0.8785
2-stearoylglycerophosphocholine*	rs12100883	T	C	-0.0291	0.0052	2.82e-08	0.0134	0.0421	0.7512
2-linoleoylglycerophosphocholine*	rs174450	T	G	-0.0164	0.0027	9.759e-10	-0.0245	0.0245	0.3156
X-13496	rs10069896	A	C	0.0104	0.0018	1.417e-08	0.0728	0.0271	0.007216
X-13496	rs795213	A	G	0.01	0.0018	2.954e-08	0.0018	0.0301	0.9517
X-13548	rs12246027	A	G	0.0115	0.0018	1.045e-10	-0.0228	0.0326	0.4845
X-13548	rs622034	T	C	0.0141	0.0026	4.198e-08	0.0281	0.0329	0.3931
hydroxyisovaleroyl carnitine	rs270607	A	G	0.0219	0.0037	2.926e-09	0.103	0.0252	4.375e-05
hydroxyisovaleroyl carnitine	rs6786608	A	G	-0.0203	0.0036	2.775e-08	0.0345	0.0313	0.2704
glutaroyl carnitine	rs17771891	T	C	0.0188	0.0033	2.085e-08	0.064	0.0262	0.01441
glutaroyl carnitine	rs2469559	T	C	-0.0204	0.0036	9.933e-09	0.0505	0.0403	0.2109
glutaroyl carnitine	rs715	T	C	0.0215	0.0026	3.496e-16	-0.0477	0.0281	0.08988
glutaroyl carnitine	rs9635480	A	G	-0.0155	0.0026	1.621e-09	0.0478	0.0273	0.0793
X-13658	rs1028074	T	C	-0.0838	0.0148	1.522e-08	0.0062	0.0348	0.8592
X-13671	rs2041073	T	C	0.0178	0.0025	3.412e-13	0.0791	0.0261	0.002476
2-tetradecenoyl carnitine	rs270613	A	G	0.025	0.0043	4.652e-09	0.1119	0.0243	3.948e-06
X-13741	rs12189736	T	C	-0.0642	0.0114	1.559e-08	-0.0464	0.0346	0.1799
tetradecanedioate	rs11045510	T	C	-0.0439	0.0073	1.439e-09	0.0165	0.0371	0.6568
tetradecanedioate	rs4149036	A	C	0.0488	0.0062	2.391e-15	0.0092	0.0255	0.717
2-hydroxypalmitate	rs9404466	T	C	0.0105	0.0018	1.264e-08	0.0131	0.0253	0.6056
hexadecanedioate	rs4149036	A	C	0.0432	0.0058	9.191e-14	0.0092	0.0255	0.717
hexadecanedioate	rs7978273	T	C	0.0424	0.0078	4.411e-08	0.0229	0.0413	0.579
dihomo-linolenate (20:3n3 or n6)	rs174528	T	C	-0.0169	0.0026	6.033e-11	-0.061	0.0253	0.01593
dihomo-linolenate (20:3n3 or n6)	rs4985124	T	G	0.016	0.0026	9.446e-10	-0.036	0.0257	0.1602
X-13859	rs2708257	A	C	-0.0108	0.0019	2.169e-08	-0.028	0.0268	0.2955
X-13859	rs9425336	T	C	-0.0115	0.0019	2.121e-09	-0.0204	0.0259	0.4299
X-14086	rs4311	T	C	0.0335	0.0058	9.539e-09	-0.0025	0.0244	0.9182
X-14189	rs651007	T	C	-0.0461	0.0075	9.578e-10	-0.0159	0.0285	0.5775
X-14208	rs12266302	A	C	-0.1028	0.0188	4.705e-08	0.083	0.0667	0.2132
X-14304	rs651007	T	C	-0.0447	0.0079	1.82e-08	-0.0159	0.0285	0.5775
X-14473	rs1326837	T	C	-0.0302	0.0054	2.155e-08	-0.0329	0.0286	0.2499
X-14626	rs10444413	T	C	0.0282	0.0038	1.971e-13	0.0176	0.0285	0.538
X-14662	rs4149056	T	C	-0.049	0.0087	2.185e-08	-0.0039	0.0283	0.8909
octadecanedioate	rs11045657	A	C	0.0293	0.0045	5.88e-11	0.0134	0.0343	0.6972
octadecanedioate	rs2108622	T	C	-0.0248	0.0044	1.2e-08	0.0088	0.0295	0.7648
succinylcarnitine	rs12490292	T	G	-0.0197	0.0035	1.18e-08	-0.1243	0.0444	0.005125
succinylcarnitine	rs2038601	T	G	0.0107	0.0019	8.26e-09	0.0234	0.0261	0.3694
succinylcarnitine	rs2686513	T	C	-0.011	0.002	3.8e-08	0.0113	0.0262	0.668
succinylcarnitine	rs2729786	A	C	0.0238	0.0036	3.97e-11	-0.0015	0.043	0.9721
succinylcarnitine	rs8060756	A	G	0.0102	0.0018	4.07e-08	0.0372	0.0269	0.1663
succinylcarnitine	rs9635480	A	G	-0.0153	0.0018	1.04e-16	0.0478	0.0273	0.0793
5alpha-androstan-3beta,17beta-diol disulfate	rs4149056	T	C	-0.0509	0.0086	3.995e-09	-0.0039	0.0283	0.8909
5alpha-androstan-3beta,17beta-diol disulfate	rs917154	A	G	0.0638	0.0089	8.473e-13	0.0421	0.0323	0.1931
4-androsten-3beta,17beta-diol disulfate 2*	rs4149050	T	C	-0.0296	0.0048	7.737e-10	-0.0032	0.0245	0.897
palmitoyl sphingomyelin	rs445925	A	G	-0.024	0.004	1.973e-09	-0.0482	0.0407	0.2369
palmitoyl sphingomyelin	rs633695	A	G	-0.01	0.0018	2.472e-08	0.0008	0.0319	0.9797
cis-4-decenoyl carnitine	rs7553832	A	G	-0.0241	0.0043	2.45e-08	0.0194	0.0288	0.502
cis-4-decenoyl carnitine	rs7679753	A	C	0.0244	0.0037	4.082e-11	0.0259	0.0275	0.3451
Plasma proteins and intracranial aneurysms (Bakker et al. GWAS cohort)
1-phosphatidylinositol 4,5-bisphosphate phosphodiesterase gamma-1 levels (PLCG1.4563.61.2)	rs6072249	A	G	-0.1534	0.0251	9.12011e-10	-0.007	0.0289	0.8078
1-phosphatidylinositol 4,5-bisphosphate phosphodiesterase gamma-1 levels (PLCG1.4563.61.2)	rs7259148	T	C	0.1907	0.0253	4.7863e-14	-0.0295	0.0265	0.2655
14-3-3 protein sigma levels (SFN.4829.43.6)	rs12331618	A	G	0.1395	0.0247	1.58489e-08	0.0023	0.0214	0.9136
2-phosphoxylose phosphatase 1 levels (ACPL2.6079.59.3)	rs62065049	T	C	-0.1862	0.0331	1.86209e-08	-0.0866	0.0394	0.02813
2'-5'-oligoadenylate synthase 1 levels (OAS1.10361.25.3)	rs7965538	T	C	0.1704	0.0306	2.5704e-08	0.057	0.0326	0.08054
3-hydroxyanthranilate 3,4-dioxygenase levels (HAAO.5861.78.3)	rs614877	T	C	-0.1572	0.0244	1.25893e-10	-0.0086	0.0263	0.7439
3-hydroxyanthranilate 3,4-dioxygenase levels (HAAO.5861.78.3)	rs7476245	A	G	-0.3394	0.0566	2.04174e-09	0.0973	0.0506	0.05431
3-hydroxyanthranilate 3,4-dioxygenase levels (HAAO.5861.78.3)	rs7618186	T	C	-0.364	0.0285	1.8197e-37	0.0536	0.0321	0.09476
3-mercaptopyruvate sulfurtransferase levels (MPST.12686.15.3)	rs56012317	T	C	0.2791	0.051	4.36516e-08	0.0252	0.0508	0.6192
39S ribosomal protein L14, mitochondrial levels (MRPL14.8021.59.3)	rs704	A	G	0.1344	0.0246	4.57088e-08	0.0107	0.0261	0.6808
39S ribosomal protein L33, mitochondrial levels (MRPL33.13453.2.3)	rs10145626	A	G	0.3265	0.0566	7.94328e-09	0.0123	0.0572	0.8291
39S ribosomal protein L33, mitochondrial levels (MRPL33.13453.2.3)	rs2144833	T	G	-0.2516	0.0277	9.33254e-20	0.0129	0.0271	0.6343
40S ribosomal protein S3a levels (RPS3A.5484.63.3)	rs6509817	A	G	-0.1482	0.0242	8.51138e-10	-0.0112	0.0265	0.6737
40S ribosomal protein S4, X isoform levels (RPS4X.9758.17.3)	rs6509817	A	G	-0.1517	0.0242	3.46737e-10	-0.0112	0.0265	0.6737
40S ribosomal protein S7 levels (RPS7.3864.5.2)	rs6509817	A	G	-0.1573	0.0241	7.4131e-11	-0.0112	0.0265	0.6737
40S ribosomal protein SA levels (RPSA.4957.1.2)	rs2838522	T	C	0.1576	0.0279	1.54882e-08	-0.0444	0.027	0.1002
40S ribosomal protein SA levels (RPSA.4957.1.2)	rs7259148	T	C	0.2158	0.0252	1.23027e-17	-0.0295	0.0265	0.2655
5-formyltetrahydrofolate cyclo-ligase levels (MTHFS.14107.1.3)	rs2067099	T	C	0.1894	0.0276	6.91831e-12	-0.0012	0.0236	0.9585
5-formyltetrahydrofolate cyclo-ligase levels (MTHFS.14107.1.3)	rs7259148	T	C	0.316	0.0249	7.07946e-37	-0.0295	0.0265	0.2655
60S ribosomal protein L30 levels (RPL30.12478.15.3)	rs6509817	A	G	-0.1334	0.0242	3.46737e-08	-0.0112	0.0265	0.6737
72 kDa inositol polyphosphate 5-phosphatase levels (INPP5E.11370.20.3)	rs34826779	T	G	-0.1629	0.0283	8.12831e-09	-0.0087	0.0305	0.7763
A disintegrin and metalloproteinase with thrombospondin motifs 13 levels (ADAMTS13.3175.51.5)	rs11244083	A	G	-0.2114	0.028	4.46684e-14	0.0149	0.0315	0.6361
A disintegrin and metalloproteinase with thrombospondin motifs 13 levels (ADAMTS13.3175.51.5)	rs60426494	A	G	-0.3755	0.0657	1.12202e-08	-0.0512	0.0711	0.4718
A disintegrin and metalloproteinase with thrombospondin motifs 13 levels (ADAMTS13.3175.51.5)	rs9411473	A	G	0.2952	0.0487	1.31826e-09	0.0996	0.0452	0.02767
A disintegrin and metalloproteinase with thrombospondin motifs 5 levels (ADAMTS5.3168.8.2)	rs2249350	A	C	0.4278	0.0401	1.65959e-26	0.0312	0.0378	0.4089
A disintegrin and metalloproteinase with thrombospondin motifs 5 levels (ADAMTS5.3168.8.2)	rs67979457	A	G	0.3857	0.053	3.54813e-13	-0.0219	0.0535	0.6825
A disintegrin and metalloproteinase with thrombospondin motifs 6 levels (ADAMTS6.6441.62.3)	rs13235513	A	G	0.1539	0.0276	2.5704e-08	-0.0105	0.0283	0.7123
A disintegrin and metalloproteinase with thrombospondin motifs 6 levels (ADAMTS6.6441.62.3)	rs75575009	T	C	-1.2751	0.0802	7.24436e-57	-0.0091	0.0992	0.9266
Abelson tyrosine-protein kinase 2 levels (ABL2.5261.13.3)	rs241771	T	C	-0.1392	0.0249	2.23872e-08	0.0019	0.0262	0.9407
Acetyl-CoA carboxylase 2 levels (ACACB.12900.29.3)	rs614877	T	C	-0.1345	0.0245	3.89045e-08	-0.0086	0.0263	0.7439
Acid sphingomyelinase-like phosphodiesterase 3a levels (SMPDL3A.14086.11.3)	rs12146856	A	G	0.1961	0.0359	4.57088e-08	0.0649	0.0377	0.08511
Acid sphingomyelinase-like phosphodiesterase 3a levels (SMPDL3A.14086.11.3)	rs13216278	A	G	1.0601	0.0301	1e-200	-0.0088	0.0334	0.7925
Acid sphingomyelinase-like phosphodiesterase 3a levels (SMPDL3A.14086.11.3)	rs4764667	A	G	0.1414	0.0248	1.14815e-08	0.0257	0.0229	0.2621
Acidic leucine-rich nuclear phosphoprotein 32 family member B levels (ANP32B.4194.26.3)	rs7377304	T	G	0.1569	0.0248	2.45471e-10	0.0131	0.0227	0.5632
Actin-related protein 2/3 complex subunit 3 levels (ARPC3.13573.5.3)	rs614877	T	C	-0.1372	0.0245	2.0893e-08	-0.0086	0.0263	0.7439
Activated Protein C levels (PROC.3758.63.3)	rs80170004	A	G	0.2476	0.0451	4.0738e-08	0.0829	0.0387	0.03235
Activating signal cointegrator 1 complex subunit 1 levels (ASCC1.10647.18.3)	rs2731672	T	C	-0.2221	0.0284	5.62341e-15	0.0409	0.0278	0.1412
Activating signal cointegrator 1 complex subunit 1 levels (ASCC1.10647.18.3)	rs7683424	A	G	0.1369	0.025	4.46684e-08	0.0282	0.0266	0.2893
Acyl-CoA-binding domain-containing protein 7 levels (ACBD7.13563.259.3)	rs2237582	A	G	-0.2005	0.0274	2.34423e-13	-0.0269	0.0233	0.2482
Acyl-CoA-binding domain-containing protein 7 levels (ACBD7.13563.259.3)	rs7259148	T	C	0.1574	0.0254	5.49541e-10	-0.0295	0.0265	0.2655
Acylphosphatase-2 levels (ACYP2.12812.25.3)	rs61231824	T	C	0.3276	0.0591	3.01995e-08	-0.0105	0.0542	0.8465
Acylphosphatase-2 levels (ACYP2.12812.25.3)	rs7259148	T	C	0.2598	0.0251	4.36516e-25	-0.0295	0.0265	0.2655
Adenosine deaminase CECR1 levels (CECR1.6077.63.3)	rs11704796	A	G	0.2014	0.0279	5.01187e-13	0.0295	0.0329	0.3687
Adenosine deaminase CECR1 levels (CECR1.6077.63.3)	rs5746995	A	G	-0.2889	0.0493	4.57088e-09	0.0419	0.0524	0.4238
Adenylyltransferase and sulfurtransferase MOCS3 levels (MOCS3.14229.5.3)	rs3093692	A	G	0.135	0.0244	3.16228e-08	0.0111	0.0273	0.6836
Adhesion G protein-coupled receptor F5 levels (ADGRF5.6409.57.3)	rs140477171	A	G	-0.1742	0.0317	3.80189e-08	-0.0705	0.0342	0.03907
Adhesion G protein-coupled receptor F5 levels (ADGRF5.6409.57.3)	rs57362802	T	C	1.0377	0.0677	5.49541e-53	0.062	0.0653	0.3422
Adhesion G protein-coupled receptor F5 levels (ADGRF5.6409.57.3)	rs7759486	T	C	-0.7573	0.1191	2.04174e-10	-0.0081	0.1481	0.9563
Adhesion G protein-coupled receptor F5 levels (ADGRF5.6409.57.3)	rs7849542	A	G	-0.2364	0.0273	4.89779e-18	0.0369	0.0307	0.2294
Adhesion G protein-coupled receptor F5 levels (ADGRF5.6409.57.3)	rs9411367	T	C	0.3429	0.0338	3.63078e-24	0.0271	0.0304	0.3738
Adhesion G protein-coupled receptor F5 levels (ADGRF5.6409.57.3)	rs952884	T	C	0.1517	0.0255	2.63027e-09	-0.0275	0.0248	0.267
Adhesion G-protein coupled receptor F1 levels (ADGRF1.11243.90.3)	rs12972970	A	G	0.2777	0.0342	5.01187e-16	-0.0212	0.0383	0.5797
Adhesion G-protein coupled receptor F1 levels (ADGRF1.11243.90.3)	rs7501911	T	C	-0.1934	0.0332	5.49541e-09	-0.0038	0.0393	0.9237
Adipocyte plasma membrane-associated protein levels (APMAP.10605.22.3)	rs13424703	T	G	0.1506	0.0274	3.98107e-08	-0.0285	0.0326	0.3815
Adipocyte plasma membrane-associated protein levels (APMAP.10605.22.3)	rs62215783	T	C	0.1854	0.0306	1.28825e-09	0.0032	0.0332	0.9231
ADP-ribose pyrophosphatase, mitochondrial levels (NUDT9.9482.110.3)	rs112635299	T	G	0.4711	0.084	2.04174e-08	0.0976	0.0907	0.282
ADP-ribose pyrophosphatase, mitochondrial levels (NUDT9.9482.110.3)	rs17690171	T	C	-0.1738	0.0307	1.44544e-08	0.06	0.0277	0.03015
ADP-ribose pyrophosphatase, mitochondrial levels (NUDT9.9482.110.3)	rs66837437	A	C	0.1965	0.0345	1.25893e-08	-0.025	0.0359	0.4862
ADP-ribosyl cyclase/cyclic ADP-ribose hydrolase 1 levels (CD38.11513.92.3)	rs241779	A	C	-0.1352	0.0246	3.63078e-08	-0.0115	0.0262	0.6623
ADP-ribosyl cyclase/cyclic ADP-ribose hydrolase 1 levels (CD38.11513.92.3)	rs6512033	A	C	-0.1871	0.0305	8.70964e-10	0.0134	0.0325	0.6805
ADP-ribosyl cyclase/cyclic ADP-ribose hydrolase 1 levels (CD38.11513.92.3)	rs7080536	A	G	-0.3942	0.0623	2.45471e-10	-0.0385	0.0644	0.5507
ADP-ribosyl cyclase/cyclic ADP-ribose hydrolase 2 levels (BST1.4535.50.2)	rs143246450	T	C	1.2835	0.0749	7.94328e-66	0.0194	0.084	0.8169
ADP-ribosyl cyclase/cyclic ADP-ribose hydrolase 2 levels (BST1.4535.50.2)	rs145445424	A	G	-0.6334	0.1142	2.88403e-08	0.0187	0.1372	0.8918
ADP-ribosyl cyclase/cyclic ADP-ribose hydrolase 2 levels (BST1.4535.50.2)	rs35277028	A	G	-0.3858	0.0491	3.89045e-15	0.0402	0.0384	0.2954
ADP-ribosyl cyclase/cyclic ADP-ribose hydrolase 2 levels (BST1.4535.50.2)	rs76819934	T	C	0.7664	0.0638	2.75423e-33	-0.0411	0.0604	0.4967
ADP-ribosylation factor-like protein 1 levels (ARL1.12392.30.3)	rs12972970	A	G	-0.2199	0.0344	1.58489e-10	-0.0212	0.0383	0.5797
ADP-ribosylation factor-like protein 1 levels (ARL1.12392.30.3)	rs72673731	T	C	-0.1616	0.0296	4.7863e-08	-0.0051	0.0321	0.8748
ADP-ribosylation factor-like protein 11 levels (ARL11.12433.8.3)	rs844200	A	G	-0.1364	0.0246	3.0903e-08	-0.0268	0.0264	0.3105
ADP-ribosylation factor-like protein 3 levels (ARL3.12571.14.3)	rs10786674	T	C	-0.2426	0.0434	2.29087e-08	-0.1006	0.0384	0.008908
ADP-ribosylation factor-like protein 3 levels (ARL3.12571.14.3)	rs7259148	T	C	0.2978	0.025	9.33254e-33	-0.0295	0.0265	0.2655
Adrenomedullin levels (ADM.14115.34.3)	rs144274836	T	C	-0.2456	0.0373	4.7863e-11	-0.0302	0.0349	0.3873
Adrenomedullin levels (ADM.14115.34.3)	rs2731672	T	C	0.1638	0.0285	9.54993e-09	0.0409	0.0278	0.1412
Adrenomedullin levels (ADM.14115.34.3)	rs3764566	A	G	0.1711	0.0271	2.75423e-10	-0.0144	0.0284	0.6123
Adrenomedullin levels (ADM.14115.34.3)	rs6835839	T	G	-0.1412	0.0252	2.0893e-08	-0.0334	0.0232	0.1501
Adseverin levels (SCIN.12684.5.3)	rs115223355	T	C	0.4296	0.0597	6.45654e-13	-0.0384	0.0584	0.511
Adseverin levels (SCIN.12684.5.3)	rs117827303	T	C	0.465	0.0667	3.16228e-12	-0.2157	0.082	0.008494
Adseverin levels (SCIN.12684.5.3)	rs7311672	A	G	-0.1918	0.0336	1.14815e-08	0.0063	0.0338	0.853
Advanced glycosylation end product-specific receptor, soluble levels (AGER.4125.52.2)	rs6988664	A	G	-0.2164	0.0287	5.24807e-14	0.0435	0.0266	0.1015
Advanced glycosylation end product-specific receptor, soluble levels (AGER.4125.52.2)	rs73590361	T	C	-0.1928	0.0344	2.13796e-08	-0.0158	0.0338	0.6407
Advanced glycosylation end product-specific receptor, soluble levels (AGER.4125.52.2)	rs7874376	T	C	0.1647	0.0265	4.89779e-10	-0.0214	0.0302	0.4786
Advanced glycosylation end product-specific receptor, soluble levels (AGER.4125.52.2)	rs79230737	T	C	-0.1466	0.0268	4.7863e-08	0.026	0.0312	0.4055
Agouti-related protein levels (AGRP.2813.11.2)	rs67483828	A	G	0.4062	0.0626	8.51138e-11	0.0323	0.0793	0.6842
Agouti-signaling protein levels (ASIP.5676.54.3)	rs660291	T	C	-0.3469	0.0484	7.94328e-13	0.0735	0.0604	0.2241
Agouti-signaling protein levels (ASIP.5676.54.3)	rs7263727	T	C	0.1656	0.0246	1.69824e-11	-0.0223	0.0296	0.4523
Agouti-signaling protein levels (ASIP.5676.54.3)	rs75667555	T	C	0.1413	0.0252	2.04174e-08	-0.007	0.0295	0.8125
Alcohol dehydrogenase [NADP(+)] levels (AKR1A1.4192.10.2)	rs12042481	T	C	0.4146	0.0316	2.88403e-39	-0.0061	0.0351	0.8622
Alcohol dehydrogenase [NADP(+)] levels (AKR1A1.4192.10.2)	rs12739418	T	C	0.1433	0.0249	9.12011e-09	-0.0171	0.0265	0.5196
Alcohol dehydrogenase [NADP(+)] levels (AKR1A1.4192.10.2)	rs7259148	T	C	0.2769	0.0251	2.13796e-28	-0.0295	0.0265	0.2655
Alcohol dehydrogenase 1B levels (ADH1B.9834.62.3)	rs11710798	A	C	0.2263	0.0399	1.44544e-08	0.0101	0.0421	0.8115
Alcohol dehydrogenase 1B levels (ADH1B.9834.62.3)	rs11721204	T	C	0.1608	0.0247	7.94328e-11	-0.04	0.0265	0.1315
Alcohol dehydrogenase 1B levels (ADH1B.9834.62.3)	rs78844723	T	C	-0.1371	0.0248	3.16228e-08	0.004	0.0263	0.8786
Aldo-keto reductase family 1 member C1 levels (AKR1C1.12618.50.3)	rs66923674	T	G	0.2868	0.0374	1.8197e-14	-0.0194	0.0383	0.6131
All-trans-retinol 13,14-reductase levels (RETSAT.8381.18.4)	rs6955592	T	G	-0.3317	0.0595	2.39883e-08	-0.0098	0.053	0.8526
Allergin-1 levels (MILR1.11173.29.3)	rs854547	A	G	-0.1612	0.0258	4.16869e-10	-0.0025	0.0219	0.9106
Allograft inflammatory factor 1 levels (AIF1.2849.49.1)	rs7259148	T	C	0.3092	0.0249	2.75423e-35	-0.0295	0.0265	0.2655
Alpha-(1,3)-fucosyltransferase 10 levels (FUT10.7156.2.3)	rs12677005	T	C	0.1541	0.0249	6.45654e-10	0.0125	0.0273	0.6465
Alpha-(1,3)-fucosyltransferase 10 levels (FUT10.7156.2.3)	rs7838624	A	C	-0.1624	0.0252	1.12202e-10	0.0136	0.029	0.6406
Alpha-(1,3)-fucosyltransferase 5 levels (FUT5.4549.78.2)	rs1678856	A	G	-0.3099	0.0241	8.70964e-38	0.0158	0.0277	0.5672
Alpha-(1,3)-fucosyltransferase 5 levels (FUT5.4549.78.2)	rs79188022	A	G	-0.5544	0.0528	9.12011e-26	-0.1125	0.0592	0.05731
Alpha-(1,3)-fucosyltransferase 9 levels (FUT9.6991.24.3)	rs4239214	A	G	-0.3364	0.0411	2.63027e-16	-0.0164	0.0514	0.7491
Alpha-(1,3)-fucosyltransferase 9 levels (FUT9.6991.24.3)	rs7259148	T	C	0.1559	0.0254	8.12831e-10	-0.0295	0.0265	0.2655
Alpha-(1,6)-fucosyltransferase levels (FUT8.8244.16.3)	rs1256518	T	G	-0.5438	0.0246	1.04713e-108	-0.0259	0.0305	0.3966
Alpha-(1,6)-fucosyltransferase levels (FUT8.8244.16.3)	rs72673751	T	C	0.1972	0.0321	7.58578e-10	-0.0201	0.0394	0.6104
Alpha-(1,6)-fucosyltransferase levels (FUT8.8244.16.3)	rs8015078	T	C	0.1899	0.032	2.95121e-09	0.0296	0.036	0.4108
Alpha-1,3-mannosyl-glycoprotein 4-beta-N-acetylglucosaminyltransferase B levels (MGAT4B.7141.21.3)	rs148673889	T	C	-0.4666	0.0646	5.01187e-13	0.037	0.0788	0.639
Alpha-1,6-mannosyl-glycoprotein 2-beta-N-acetylglucosaminyltransferase levels (MGAT2.6909.40.3)	rs10128996	A	G	0.1448	0.0254	1.23027e-08	-0.0031	0.0269	0.9086
Alpha-1,6-mannosyl-glycoprotein 2-beta-N-acetylglucosaminyltransferase levels (MGAT2.6909.40.3)	rs10148573	T	G	-0.1871	0.031	1.62181e-09	-0.0352	0.0342	0.303
Alpha-2-HS-glycoprotein levels (AHSG.3581.53.3)	rs73053345	T	C	0.2976	0.0485	8.12831e-10	0.0289	0.0444	0.5147
Alpha-2-HS-glycoprotein levels (AHSG.3581.53.3)	rs9836109	A	G	-0.248	0.0411	1.54882e-09	0.051	0.0401	0.2036
Alpha-amylase 1 levels (AMY1A.7918.114.3)	rs12067559	T	G	0.1391	0.0249	2.18776e-08	-0.0068	0.0261	0.7945
Alpha-amylase 1 levels (AMY1A.7918.114.3)	rs75729251	A	G	-0.1486	0.0254	4.67735e-09	0.0415	0.0308	0.178
alpha-Fetoprotein levels (AFP.5792.8.2)	rs6855349	A	G	0.1366	0.0249	3.98107e-08	0.0315	0.0265	0.2342
Alpha-L-iduronidase levels (IDUA.3169.70.2)	rs1051613	A	G	0.3495	0.0239	1.62181e-48	0.038	0.0271	0.1615
Alpha-L-iduronidase levels (IDUA.3169.70.2)	rs10740115	A	G	0.1393	0.0253	3.54813e-08	-0.0409	0.026	0.116
Alpha-L-iduronidase levels (IDUA.3169.70.2)	rs2695289	T	G	0.1649	0.0293	1.77828e-08	0.0418	0.0303	0.1677
Alpha-L-iduronidase levels (IDUA.3169.70.2)	rs59898624	A	G	0.3216	0.0442	3.38844e-13	0.0219	0.0466	0.6378
Alpha-N-acetylgalactosaminide alpha-2,6-sialyltransferase 1 levels (ST6GALNAC1.7867.154.3)	rs12038333	A	G	-0.1387	0.0254	4.57088e-08	0.03	0.0267	0.2613
Alpha-N-acetylgalactosaminide alpha-2,6-sialyltransferase 1 levels (ST6GALNAC1.7867.154.3)	rs75335238	A	G	0.6029	0.1104	4.67735e-08	0.0361	0.0912	0.6919
Alpha-N-acetylgalactosaminide alpha-2,6-sialyltransferase 1 levels (ST6GALNAC1.7867.154.3)	rs8068072	A	G	0.1516	0.025	1.41254e-09	0.0034	0.03	0.9096
Alpha-N-acetylgalactosaminide alpha-2,6-sialyltransferase 2 levels (ST6GALNAC2.7823.22.3)	rs1329424	T	G	0.161	0.0253	2.04174e-10	-0.029	0.0267	0.2783
Alpha-synuclein levels (SNCA.8458.111.3)	rs356198	T	C	0.2071	0.0316	5.37032e-11	-0.0348	0.0314	0.2686
Alpha-synuclein levels (SNCA.8458.16.3)	rs356198	T	C	0.2045	0.0316	9.33254e-11	-0.0348	0.0314	0.2686
Alpha/beta hydrolase domain-containing protein 14A levels (ABHD14A.5715.4.3)	rs6509817	A	G	-0.1336	0.0242	3.38844e-08	-0.0112	0.0265	0.6737
Amelogenin, X isoform levels (AMELX.8578.45.3)	rs10917686	T	C	0.1631	0.0299	4.89779e-08	-0.0081	0.0367	0.8263
Amphoterin-induced protein 1 levels (AMIGO1.9979.13.3)	rs12331618	A	G	-0.1372	0.0247	2.69153e-08	0.0023	0.0214	0.9136
Amyloid beta A4 precursor protein-binding family B member 2 levels (APBB2.12753.6.3)	rs1551891	A	G	0.2822	0.0459	8.12831e-10	-0.074	0.0547	0.1761
Amyloid beta A4 precursor protein-binding family B member 2 levels (APBB2.12753.6.3)	rs283808	A	C	-0.3783	0.063	1.90546e-09	0.0151	0.0703	0.8296
Amyloid beta A4 precursor protein-binding family B member 2 levels (APBB2.12761.12.3)	rs75406264	T	G	-0.2723	0.0495	3.71535e-08	-0.0119	0.0493	0.8095
Amyloid-like protein 2 levels (APLP2.10627.87.3)	rs6988664	A	G	0.1606	0.0289	2.63027e-08	0.0435	0.0266	0.1015
Amyloid-like protein 2 levels (APLP2.10627.87.3)	rs7105369	T	G	-0.3198	0.0584	4.36516e-08	-0.0768	0.0649	0.2368
Amyloid-like protein 2 levels (APLP2.7915.31.3)	rs3900989	T	C	0.1657	0.0291	1.28825e-08	0.0049	0.0263	0.8524
Anaphase-promoting complex subunit 7 levels (ANAPC7.11690.47.3)	rs113523047	T	G	-0.2623	0.0471	2.63027e-08	-0.0238	0.0527	0.6524
Anaphase-promoting complex subunit 7 levels (ANAPC7.11690.47.3)	rs6695321	A	G	-0.4418	0.0241	6.76083e-75	-0.032	0.0231	0.1661
Anaphase-promoting complex subunit 7 levels (ANAPC7.11690.47.3)	rs7537449	T	C	-0.4608	0.0255	4.36516e-73	-0.0301	0.0324	0.3535
Angiopoietin-1 receptor, soluble levels (TEK.3773.15.4)	rs118060276	A	G	0.4871	0.0867	1.90546e-08	0.0313	0.1008	0.7562
Angiopoietin-1 receptor, soluble levels (TEK.3773.15.4)	rs12378537	T	C	0.364	0.0452	8.31764e-16	-0.012	0.0477	0.8011
Angiopoietin-related protein 1 levels (ANGPTL1.9092.33.3)	rs1597944	T	C	0.1953	0.0248	3.23594e-15	-0.0218	0.0257	0.3965
Angiopoietin-related protein 1 levels (ANGPTL1.9092.33.3)	rs6719561	T	C	-0.171	0.0265	1.09648e-10	0.0182	0.0252	0.4707
Angiopoietin-related protein 1 levels (ANGPTL1.11142.11.3)	rs67581926	T	G	0.1939	0.0317	9.33254e-10	-0.0104	0.0339	0.7592
Angiopoietin-related protein 1 levels (ANGPTL1.11142.11.3)	rs79029362	T	G	0.4741	0.074	1.51356e-10	0.0275	0.079	0.7275
Angiopoietin-related protein 4 levels (ANGPTL4.3796.79.2)	rs241777	T	C	0.135	0.0244	3.31131e-08	-0.0127	0.0272	0.6413
Angiopoietin-related protein 4 levels (ANGPTL4.3796.79.2)	rs3820897	T	C	0.2019	0.0332	1.23027e-09	-0.0001	0.0322	0.9973
Angiopoietin-related protein 4 levels (ANGPTL4.3796.79.2)	rs911155	T	G	-0.1822	0.033	3.38844e-08	-0.0239	0.0368	0.5158
Angiostatin levels (PLG.3710.49.2)	rs3119304	T	C	0.2188	0.0366	2.29087e-09	-0.0003	0.0332	0.993
Angiostatin levels (PLG.3710.49.2)	rs3127580	T	C	-0.2546	0.0342	9.12011e-14	-0.0125	0.0301	0.6785
Angiostatin levels (PLG.3710.49.2)	rs7090660	A	G	0.1452	0.0257	1.69824e-08	0.0055	0.0276	0.8432
Angiostatin levels (PLG.3710.49.2)	rs7770628	T	C	-0.1563	0.0245	1.65959e-10	-0.0176	0.0261	0.5002
Ankyrin-2 levels (ANK2.7624.19.3)	rs113760303	T	C	0.4076	0.0696	4.7863e-09	-0.1026	0.0992	0.3009
Ankyrin-2 levels (ANK2.7624.19.3)	rs1341628	T	C	0.2171	0.0368	3.54813e-09	-0.0351	0.0352	0.3187
Annexin A10 levels (ANXA10.13605.16.3)	rs241771	T	C	0.1646	0.0248	3.46737e-11	0.0019	0.0262	0.9407
Annexin A2 levels (ANXA2.13700.10.3)	rs6509817	A	G	-0.1838	0.0241	2.39883e-14	-0.0112	0.0265	0.6737
Annexin A2 levels (ANXA2.4961.17.1)	rs6509817	A	G	-0.1714	0.0241	1.20226e-12	-0.0112	0.0265	0.6737
Annexin A9 levels (ANXA9.13588.11.3)	rs7412	T	C	-0.2755	0.0463	2.5704e-09	-0.015	0.0471	0.7503
Anosmin-1 levels (KAL1.6603.18.3)	rs12493926	T	C	-0.1374	0.0245	2.13796e-08	-0.0264	0.0239	0.269
Anosmin-1 levels (KAL1.6603.18.3)	rs4241818	T	C	0.1362	0.0247	3.54813e-08	0.0022	0.0213	0.9171
Antigen-presenting glycoprotein CD1d levels (CD1D.8749.194.3)	rs2141551	A	C	0.1497	0.0258	6.91831e-09	0.0193	0.0276	0.4854
Antithrombin-III levels (SERPINC1.3344.60.4)	rs33999254	A	G	0.1618	0.0284	1.20226e-08	-0.0247	0.0302	0.4137
AP-4 complex subunit mu-1 levels (AP4M1.10076.1.3)	rs113808467	T	C	0.3948	0.0536	1.8197e-13	0.0968	0.0687	0.1586
AP-4 complex subunit mu-1 levels (AP4M1.10076.1.3)	rs610060	A	G	0.1387	0.0245	1.58489e-08	0.0014	0.027	0.9573
AP-4 complex subunit mu-1 levels (AP4M1.10076.1.3)	rs682479	A	C	0.1924	0.0274	2.18776e-12	-0.0437	0.0285	0.1262
AP-4 complex subunit mu-1 levels (AP4M1.10076.1.3)	rs7259148	T	C	-0.1582	0.0254	4.46684e-10	-0.0295	0.0265	0.2655
Apolipoprotein A-V levels (APOA5.12908.15.3)	rs241771	T	C	0.198	0.0248	1.31826e-15	0.0019	0.0262	0.9407
Apolipoprotein A-V levels (APOA5.11318.20.3)	rs6589563	A	G	-0.2614	0.0467	2.18776e-08	0.0212	0.0428	0.6203
Apolipoprotein B levels (APOB.2797.56.2)	rs62117160	A	G	-0.4045	0.0618	6.0256e-11	-0.1956	0.0781	0.01224
Apolipoprotein D levels (APOD.4712.28.2)	rs1329424	T	G	0.2321	0.0251	2.69153e-20	-0.029	0.0267	0.2783
Apolipoprotein E (isoform E2) levels (APOE.5312.49.3)	rs41290120	A	G	-0.3392	0.0586	7.24436e-09	-0.0654	0.0605	0.2798
Apolipoprotein E (isoform E3) levels (APOE.2937.10.2)	rs1551891	A	G	-0.2573	0.046	2.18776e-08	-0.074	0.0547	0.1761
Apolipoprotein E (isoform E3) levels (APOE.2937.10.2)	rs4803761	A	G	-0.1539	0.0264	5.7544e-09	-0.0276	0.0279	0.3225
Apolipoprotein F levels (APOF.12370.30.3)	rs57343616	T	C	-0.3689	0.0488	4.0738e-14	-0.0363	0.0505	0.4724
Apolipoprotein L1 levels (APOL1.9506.10.3)	rs11190387	A	G	0.2374	0.0424	2.0893e-08	0.0084	0.0437	0.8472
Apolipoprotein L1 levels (APOL1.9506.10.3)	rs2245520	A	G	0.1571	0.0243	1e-10	-0.0216	0.0239	0.3675
Apolipoprotein L1 levels (APOL1.9506.10.3)	rs614877	T	C	-0.1416	0.0245	7.07946e-09	-0.0086	0.0263	0.7439
Apolipoprotein L1 levels (APOL1.9506.10.3)	rs72832521	A	G	-0.2908	0.0461	2.81838e-10	0.0098	0.0425	0.8181
Apolipoprotein L1 levels (APOL1.9506.10.3)	rs73045691	A	G	0.1556	0.0278	2.0893e-08	-0.0074	0.0293	0.7999
Apolipoprotein L1 levels (APOL1.9506.10.3)	rs7618186	T	C	-0.4555	0.0281	2.75423e-59	0.0536	0.0321	0.09476
Apolipoprotein L1 levels (APOL1.11510.31.3)	rs17603860	T	C	0.4705	0.0789	2.51189e-09	0.1013	0.0827	0.2205
Apolipoprotein L1 levels (APOL1.11510.31.3)	rs76473767	T	G	0.2242	0.0352	1.99526e-10	0.019	0.0355	0.5916
Apolipoprotein L1 levels (APOL1.11510.31.3)	rs8047583	A	G	-0.2517	0.0446	1.62181e-08	-0.0047	0.0431	0.9129
Apolipoprotein M levels (APOM.10445.20.3)	rs697357	A	G	-0.1385	0.0251	3.31131e-08	-0.0254	0.0265	0.3369
Arachidonate 15-lipoxygenase B levels (ALOX15B.12422.143.3)	rs7259148	T	C	0.2154	0.0252	1.41254e-17	-0.0295	0.0265	0.2655
Arachidonate 15-lipoxygenase B levels (ALOX15B.12422.143.3)	rs8072641	T	C	-0.1415	0.0259	4.46684e-08	-0.0625	0.0275	0.02307
Arf-GAP with SH3 domain, ANK repeat and PH domain-containing protein 2 levels (ASAP2.13518.5.3)	rs4239214	A	G	0.2809	0.0412	9.12011e-12	-0.0164	0.0514	0.7491
Arfaptin-1 levels (ARFIP1.13488.3.3)	rs12505188	T	C	-0.2296	0.0251	6.45654e-20	-0.0012	0.0302	0.9673
Arfaptin-1 levels (ARFIP1.13488.3.3)	rs7259148	T	C	0.1985	0.0253	4.0738e-15	-0.0295	0.0265	0.2655
Arfaptin-2 levels (ARFIP2.12630.8.3)	rs112635299	T	G	-0.6264	0.0837	7.07946e-14	0.0976	0.0907	0.282
Arrestin domain-containing protein 3 levels (ARRDC3.12352.70.3)	rs45488800	A	C	0.2103	0.0377	2.39883e-08	-0.0449	0.0396	0.2571
Arylamine N-acetyltransferase 1 levels (NAT1.12632.14.3)	rs10795566	T	G	-0.3106	0.0507	8.70964e-10	-0.0864	0.0645	0.18
Arylamine N-acetyltransferase 1 levels (NAT1.12632.14.3)	rs113052762	T	C	0.3111	0.0521	2.29087e-09	-0.0142	0.0567	0.8021
Arylamine N-acetyltransferase 1 levels (NAT1.12632.14.3)	rs353551	T	C	-0.1518	0.0243	4.16869e-10	0.0162	0.0272	0.5508
Arylsulfatase B levels (ARSB.3172.28.2)	rs59952010	T	C	0.1811	0.0262	4.46684e-12	0.0029	0.0284	0.9193
Arylsulfatase K levels (ARSK.8269.327.3)	rs10128996	A	G	0.1618	0.0254	1.86209e-10	-0.0031	0.0269	0.9086
Arylsulfatase K levels (ARSK.8269.327.3)	rs7962925	A	G	-0.1622	0.0246	4.2658e-11	0.0275	0.0283	0.33
Aspartate aminotransferase, cytoplasmic levels (GOT1.4912.17.1)	rs12331618	A	G	-0.1603	0.0246	7.76247e-11	0.0023	0.0214	0.9136
Aspartate aminotransferase, cytoplasmic levels (GOT1.4912.17.1)	rs882002	A	G	-0.1747	0.0313	2.45471e-08	0.0656	0.0345	0.057
Asporin levels (ASPN.6451.64.3)	rs16908187	A	G	0.4667	0.0562	1e-16	-0.0327	0.0643	0.6113
Asporin levels (ASPN.6451.64.3)	rs72750457	A	C	0.404	0.0629	1.34896e-10	-0.0332	0.0713	0.6415
Asporin levels (ASPN.6451.64.3)	rs74764287	A	G	0.3338	0.0497	1.94984e-11	-0.0452	0.0521	0.386
AT-rich interactive domain-containing protein 3A levels (ARID3A.3875.62.1)	rs12950335	A	G	0.1392	0.0254	4.0738e-08	-0.0376	0.0245	0.1239
ATP-dependent RNA helicase DHX8 levels (DHX8.11601.26.3)	rs12450172	A	G	0.5554	0.0447	1.8197e-35	0.0065	0.0425	0.8785
ATP-dependent RNA helicase DHX8 levels (DHX8.11601.26.3)	rs140302294	T	C	-0.2764	0.0461	1.99526e-09	-0.0053	0.0497	0.9148
ATP-dependent RNA helicase DHX8 levels (DHX8.11601.26.3)	rs73346897	A	G	0.3636	0.0624	5.62341e-09	-0.0308	0.0724	0.6708
ATP-dependent RNA helicase DHX8 levels (DHX8.11601.26.3)	rs77620153	A	G	-0.8038	0.0541	6.76083e-50	-0.0719	0.054	0.1835
ATP-dependent RNA helicase DHX8 levels (DHX8.11601.26.3)	rs8178861	A	G	0.5939	0.1003	3.23594e-09	0.0558	0.1439	0.6982
Augurin levels (C2orf40.6362.6.3)	rs1329424	T	G	0.1909	0.0253	4.0738e-14	-0.029	0.0267	0.2783
Augurin levels (C2orf40.6362.6.3)	rs614877	T	C	-0.1338	0.0245	4.67735e-08	-0.0086	0.0263	0.7439
Aurora kinase B levels (AURKB.3346.72.2)	rs1329424	T	G	0.1529	0.0253	1.58489e-09	-0.029	0.0267	0.2783
Aurora kinase B levels (AURKB.3346.72.2)	rs241771	T	C	0.1502	0.0249	1.54882e-09	0.0019	0.0262	0.9407
B melanoma antigen 3 levels (BAGE3.6442.6.3)	rs11903880	T	C	0.1448	0.0261	3.01995e-08	-0.0011	0.0233	0.9614
B-cell antigen receptor complex-associated protein alpha chain levels (CD79A.7796.10.3)	rs854547	A	G	-0.1491	0.0258	7.76247e-09	-0.0025	0.0219	0.9106
B-cell antigen receptor complex-associated protein beta chain levels (CD79B.6351.55.3)	rs61911033	T	C	-0.1729	0.0312	3.01995e-08	0.0159	0.0316	0.6156
B-cell receptor CD22 levels (CD22.2891.1.3)	rs1329424	T	G	0.1724	0.0253	9.33254e-12	-0.029	0.0267	0.2783
B-cell receptor-associated protein 29 levels (BCAP29.11570.94.3)	rs614877	T	C	-0.1347	0.0245	3.63078e-08	-0.0086	0.0263	0.7439
Bactericidal permeability-increasing protein levels (BPI.4126.22.1)	rs13041451	T	C	-0.3741	0.0251	2.13796e-50	-0.017	0.0252	0.5
Bactericidal permeability-increasing protein levels (BPI.4126.22.1)	rs1934918	T	C	0.3124	0.0563	2.88403e-08	-0.0475	0.056	0.3964
Bactericidal permeability-increasing protein levels (BPI.4126.22.1)	rs85151	A	G	0.2052	0.0365	1.90546e-08	-0.0706	0.0367	0.05429
Baculoviral IAP repeat-containing protein 5 levels (BIRC5.3472.40.2)	rs1329424	T	G	0.18	0.0253	1.09648e-12	-0.029	0.0267	0.2783
BAG family molecular chaperone regulator 3 levels (BAG3.10078.5.3)	rs72840788	A	G	0.1767	0.0302	5.12861e-09	0.0114	0.0287	0.692
Basal Cell Adhesion Molecule levels (BCAM.2816.50.2)	rs7470777	A	G	-0.2996	0.05	2.0893e-09	0.0527	0.0448	0.2389
Basic leucine zipper transcriptional factor ATF-like 3 levels (BATF3.8858.21.3)	rs1329424	T	G	0.2348	0.0251	9.77237e-21	-0.029	0.0267	0.2783
Bcl-2-like protein 1 levels (BCL2L1.4423.77.2)	rs1329424	T	G	0.1524	0.0253	1.8197e-09	-0.029	0.0267	0.2783
Bcl-2-related protein A1 levels (BCL2A1.3413.50.2)	rs7902343	T	C	0.1382	0.0252	3.98107e-08	-0.0405	0.0261	0.1208
Bcl10-interacting CARD protein levels (C9orf89.7778.104.3)	rs6509817	A	G	-0.1453	0.0242	1.86209e-09	-0.0112	0.0265	0.6737
BCL2/adenovirus E1B 19 kDa protein-interacting protein 3 levels (BNIP3.7045.4.3)	rs9866126	A	G	-0.1472	0.0257	1.07152e-08	-0.0108	0.0274	0.6941
Beta-1,3-galactosyl-O-glycosyl-glycoprotein beta-1,6-N-acetylglucosaminyltransferase 4 levels (GCNT4.10854.15.3)	rs241771	T	C	0.1513	0.0249	1.1749e-09	0.0019	0.0262	0.9407
Beta-1,3-galactosyltransferase 6 levels (B3GALT6.7981.230.3)	rs614877	T	C	-0.1394	0.0245	1.20226e-08	-0.0086	0.0263	0.7439
Beta-1,3-glucosyltransferase levels (B3GALTL.5727.35.3)	rs7336582	A	G	-0.1705	0.0301	1.51356e-08	-0.022	0.0319	0.4905
Beta-1,3-N-acetylglucosaminyltransferase radical fringe levels (RFNG.7203.125.3)	rs1013579	T	C	0.4335	0.078	2.75423e-08	-0.1432	0.0797	0.07254
Beta-1,3-N-acetylglucosaminyltransferase radical fringe levels (RFNG.7203.125.3)	rs283815	A	G	0.1628	0.0298	4.89779e-08	0.0558	0.0302	0.06509
Beta-1,4-galactosyltransferase 1 levels (B4GALT1.13381.49.3)	rs10971256	T	C	0.3484	0.0398	1.90546e-18	-0.006	0.0483	0.9006
Beta-1,4-galactosyltransferase 1 levels (B4GALT1.13381.49.3)	rs2386660	T	C	-0.2019	0.0355	1.34896e-08	0.0341	0.0322	0.2896
Beta-1,4-galactosyltransferase 1 levels (B4GALT1.13381.49.3)	rs6509571	T	C	-0.141	0.0258	4.7863e-08	0.0203	0.0271	0.4521
Beta-1,4-galactosyltransferase 1 levels (B4GALT1.13381.49.3)	rs687621	A	G	-0.1453	0.0265	4.2658e-08	0.0115	0.0248	0.6412
Beta-1,4-galactosyltransferase 2 levels (B4GALT2.9595.11.3)	rs145623194	T	C	-0.4245	0.0582	2.88403e-13	-0.0371	0.064	0.5619
Beta-1,4-galactosyltransferase 2 levels (B4GALT2.9595.11.3)	rs2519093	T	C	0.1779	0.0321	2.95121e-08	-0.0201	0.0296	0.4976
Beta-1,4-galactosyltransferase 2 levels (B4GALT2.9595.11.3)	rs76688284	T	C	0.6804	0.0882	1.20226e-14	-0.0714	0.1199	0.5515
Beta-1,4-galactosyltransferase 6 levels (B4GALT6.10832.24.3)	rs113802543	A	G	0.4075	0.037	2.88403e-28	-0.0349	0.0393	0.3745
Beta-1,4-galactosyltransferase 6 levels (B4GALT6.10832.24.3)	rs35344604	T	G	-0.2137	0.0321	2.75423e-11	-0.0115	0.0374	0.7579
Beta-1,4-galactosyltransferase 6 levels (B4GALT6.10832.24.3)	rs3815217	A	G	-0.1345	0.0246	4.89779e-08	0.0296	0.0265	0.2635
Beta-1,4-glucuronyltransferase 1 levels (B3GNT1.8259.25.3)	rs66965282	A	G	-0.2938	0.0346	2.23872e-17	-0.0328	0.0322	0.308
Beta-crystallin B2 levels (CRYBB2.10000.28.3)	rs17080528	T	C	-0.175	0.0263	2.88403e-11	-0.0106	0.0256	0.6795
Beta-crystallin B2 levels (CRYBB2.10000.28.3)	rs4576502	A	G	0.1512	0.0274	3.31131e-08	0.0543	0.0285	0.05721
Beta-defensin 1 levels (DEFB1.6629.3.3)	rs11958694	T	C	0.1486	0.0251	3.31131e-09	0.0087	0.0261	0.7395
Beta-defensin 105 levels (DEFB105A.10962.46.3)	rs8068072	A	G	0.1376	0.0251	3.98107e-08	0.0034	0.03	0.9096
Beta-defensin 106 levels (DEFB106A.5664.57.3)	rs4773812	T	G	-0.1414	0.0254	2.5704e-08	-0.0219	0.0263	0.4037
Beta-defensin 113 levels (DEFB113.13374.4.3)	rs12331618	A	G	-0.1469	0.0247	2.63027e-09	0.0023	0.0214	0.9136
Beta-defensin 118 levels (DEFB118.9306.7.3)	rs9922803	T	C	0.3193	0.0582	4.0738e-08	0.0077	0.0541	0.8872
Beta-defensin 119 levels (DEFB119.13455.10.3)	rs12309274	T	G	-0.232	0.034	8.31764e-12	0.0357	0.033	0.279
Beta-defensin 119 levels (DEFB119.13455.10.3)	rs7159297	A	G	-0.2175	0.0251	4.46684e-18	0.0081	0.0288	0.7779
Beta-defensin 119 levels (DEFB119.8315.5.3)	rs72673751	T	C	0.1902	0.0321	3.01995e-09	-0.0201	0.0394	0.6104
Beta-defensin 119 levels (DEFB119.8370.102.3)	rs1160983	A	G	-0.3995	0.0727	3.89045e-08	0.0156	0.0767	0.8389
Beta-defensin 119 levels (DEFB119.8370.102.3)	rs41290120	A	G	-0.355	0.0586	1.38038e-09	-0.0654	0.0605	0.2798
Beta-defensin 121 levels (DEFB121.5765.53.3)	rs704	A	G	-0.1583	0.0245	1.12202e-10	0.0107	0.0261	0.6808
Beta-defensin 125 levels (DEFB125.9486.13.3)	rs5030049	T	C	0.2055	0.0374	3.89045e-08	0.0476	0.0398	0.2318
Beta-endorphin levels (POMC.2558.51.3)	rs11216136	T	G	0.2066	0.0337	8.31764e-10	-0.0115	0.0317	0.7161
Beta-endorphin levels (POMC.2558.51.3)	rs473172	A	G	0.2617	0.0371	1.69824e-12	-0.0036	0.0406	0.9284
Beta-endorphin levels (POMC.2558.51.3)	rs7114844	A	G	0.1749	0.0295	2.95121e-09	0.0357	0.0318	0.2619
Beta-mannosidase levels (MANBA.6382.17.3)	rs17032683	T	C	-0.2372	0.0286	1.04713e-16	0.0431	0.0305	0.1574
Beta-microseminoprotein levels (MSMB.10620.21.3)	rs10793582	A	G	0.154	0.0253	1.12202e-09	-0.0542	0.029	0.06203
Beta-microseminoprotein levels (MSMB.10620.21.3)	rs139764199	A	G	0.2849	0.0496	9.54993e-09	0.0191	0.0561	0.734
Beta-microseminoprotein levels (MSMB.10620.21.3)	rs7077388	A	G	-0.1681	0.0249	1.34896e-11	-0.0064	0.0265	0.8092
Biglycan levels (BGN.13690.26.3)	rs145023157	T	C	0.4051	0.0633	1.51356e-10	0.0484	0.0658	0.4621
Biglycan levels (BGN.13690.26.3)	rs7634573	T	C	-0.1987	0.0294	1.31826e-11	-0.0515	0.0299	0.08502
Biglycan levels (BGN.13690.26.3)	rs9574989	A	C	0.1648	0.0297	2.81838e-08	0.0479	0.0311	0.1231
Bile salt sulfotransferase levels (SULT2A1.9829.91.3)	rs62128824	T	C	0.1814	0.0325	2.34423e-08	-0.0295	0.033	0.3711
Bis(5'-adenosyl)-triphosphatase levels (FHIT.9826.135.3)	rs2223084	T	C	-0.1675	0.0301	2.75423e-08	-0.0001	0.0319	0.9963
Bis(5'-adenosyl)-triphosphatase levels (FHIT.9826.135.3)	rs8102894	A	G	-0.1452	0.0248	5.12861e-09	-0.0299	0.0281	0.2885
Bombesin receptor-activated protein C6orf89 levels (C6orf89.10885.36.3)	rs6512033	A	C	-0.2528	0.0304	8.51138e-17	0.0134	0.0325	0.6805
Bone morphogenetic protein 6 levels (BMP6.8459.10.3)	rs11607100	T	C	-0.4334	0.0615	1.77828e-12	0.0339	0.0684	0.62
Bone morphogenetic protein 7 levels (BMP7.2972.57.2)	rs12331618	A	G	-0.2003	0.0245	3.31131e-16	0.0023	0.0214	0.9136
Bone morphogenetic protein 7 levels (BMP7.2972.57.2)	rs2731672	T	C	-0.1593	0.0285	2.39883e-08	0.0409	0.0278	0.1412
Bone sialoprotein 2 levels (IBSP.14023.84.3)	rs241771	T	C	-0.1721	0.0248	4.0738e-12	0.0019	0.0262	0.9407
Bone sialoprotein 2 levels (IBSP.14023.84.3)	rs66965282	A	G	0.2062	0.0348	3.16228e-09	-0.0328	0.0322	0.308
Bone sialoprotein 2 levels (IBSP.14023.84.3)	rs855791	A	G	0.1464	0.0246	2.88403e-09	0.0352	0.0248	0.155
Bone sialoprotein 2 levels (IBSP.3415.61.2)	rs12331618	A	G	0.1814	0.0246	1.65959e-13	0.0023	0.0214	0.9136
BPI fold-containing family B member 1 levels (BPIFB1.11246.3.3)	rs2093067	A	G	0.1519	0.0254	2.23872e-09	-0.0212	0.025	0.3974
BPI fold-containing family B member 1 levels (BPIFB1.11246.3.3)	rs516246	T	C	0.1523	0.0244	4.2658e-10	0.0129	0.0263	0.6219
BPI fold-containing family B member 1 levels (BPIFB1.11246.3.3)	rs6088033	T	C	-0.1519	0.027	1.94984e-08	0.0244	0.0291	0.402
BPI fold-containing family B member 1 levels (BPIFB1.11246.3.3)	rs911137	A	G	0.1924	0.0287	1.99526e-11	-0.0039	0.03	0.8959
Brain-derived neurotrophic factor levels (BDNF.2421.7.3)	rs72673731	T	C	-0.1662	0.0296	1.94984e-08	-0.0051	0.0321	0.8748
Brain-specific serine protease 4 levels (PRSS22.4534.10.2)	rs3810801	A	C	0.3066	0.0256	3.71535e-33	-0.032	0.0261	0.2207
Brorin levels (VWC2.11121.56.3)	rs10268423	T	C	-0.1822	0.025	3.0903e-13	-0.0228	0.0288	0.4284
Brorin levels (VWC2.11121.56.3)	rs2189833	A	G	-0.1548	0.0269	8.12831e-09	0.0735	0.0274	0.007351
Brorin levels (VWC2.11121.56.3)	rs77263941	T	C	-0.4396	0.0787	2.34423e-08	-0.1462	0.0837	0.08084
C-C motif chemokine 1 levels (CCL1.2770.51.2)	rs1329424	T	G	0.1409	0.0254	2.75423e-08	-0.029	0.0267	0.2783
C-C motif chemokine 14 levels (CCL14.2900.53.3)	rs12075	A	G	0.1504	0.0253	2.88403e-09	-0.0028	0.0263	0.9168
C-C motif chemokine 14 levels (CCL14.2900.53.3)	rs76190126	A	C	-0.5888	0.0453	1.09648e-38	-0.0105	0.0407	0.7972
C-C motif chemokine 15 levels (CCL15.14109.15.3)	rs112635299	T	G	0.4932	0.0839	4.2658e-09	0.0976	0.0907	0.282
C-C motif chemokine 15 levels (CCL15.14109.15.3)	rs12973839	A	C	-0.1673	0.0247	1.14815e-11	0.0099	0.0271	0.714
C-C motif chemokine 15 levels (CCL15.14109.15.3)	rs143322202	T	C	-0.495	0.0892	2.88403e-08	-0.1688	0.0827	0.04134
C-C motif chemokine 15 levels (CCL15.14109.15.3)	rs77089893	T	G	-0.4386	0.0785	2.29087e-08	0.1214	0.0825	0.1414
C-C motif chemokine 15 levels (CCL15.14109.15.3)	rs80329614	T	C	-0.457	0.0464	7.58578e-23	-0.0085	0.0537	0.8738
C-C motif chemokine 15 levels (CCL15.3509.1.1)	rs12973839	A	C	-0.1353	0.0247	4.36516e-08	0.0099	0.0271	0.714
C-C motif chemokine 15 levels (CCL15.3509.1.1)	rs149197550	T	C	0.5654	0.0526	5.88844e-27	-0.0857	0.0687	0.2124
C-C motif chemokine 15 levels (CCL15.3509.1.1)	rs75359882	T	C	0.549	0.0974	1.69824e-08	0.2167	0.0888	0.01466
C-C motif chemokine 15 levels (CCL15.3509.1.1)	rs77089893	T	G	-0.4303	0.0785	4.2658e-08	0.1214	0.0825	0.1414
C-C motif chemokine 16 levels (CCL16.4913.78.1)	rs149197550	T	C	-1.2928	0.0486	3.89045e-156	-0.0857	0.0687	0.2124
C-C motif chemokine 17 levels (CCL17.3519.3.2)	rs13089569	A	G	-0.1716	0.0314	4.89779e-08	-0.0359	0.0347	0.3009
C-C motif chemokine 17 levels (CCL17.3519.3.2)	rs683544	T	C	-0.1713	0.0245	2.69153e-12	0.0455	0.0278	0.1014
C-C motif chemokine 17 levels (CCL17.3519.3.2)	rs7007968	A	G	0.1583	0.0281	1.65959e-08	0.0463	0.0262	0.07695
C-C motif chemokine 17 levels (CCL17.3519.3.2)	rs72865716	A	G	0.1626	0.0291	2.23872e-08	0.0091	0.0295	0.758
C-C motif chemokine 19 levels (CCL19.4922.13.1)	rs9874474	A	G	0.2036	0.0315	1e-10	0.0279	0.0337	0.4082
C-C motif chemokine 21 levels (CCL21.2516.57.3)	rs73215955	T	C	-0.1903	0.0295	1.07152e-10	-0.0255	0.0329	0.4389
C-C motif chemokine 21 levels (CCL21.2516.57.3)	rs76729106	T	G	-0.5516	0.0857	1.23027e-10	0.0008	0.0774	0.992
C-C motif chemokine 22 levels (CCL22.3508.78.3)	rs1787783	A	G	0.3672	0.0605	1.23027e-09	0.0564	0.0619	0.3623
C-C motif chemokine 22 levels (CCL22.3508.78.3)	rs62037102	T	C	-0.6029	0.0854	1.65959e-12	0.0054	0.1002	0.9571
C-C motif chemokine 22 levels (CCL22.3508.78.3)	rs78196338	A	G	0.4557	0.0654	3.23594e-12	-0.169	0.086	0.04936
C-C motif chemokine 22 levels (CCL22.3508.78.3)	rs9921051	A	G	0.2854	0.0496	9.12011e-09	-0.0167	0.0509	0.7433
C-C motif chemokine 23 levels (CCL23.2913.1.2)	rs76190126	A	C	0.5483	0.0454	1.44544e-33	-0.0105	0.0407	0.7972
C-C motif chemokine 25 levels (CCL25.2705.5.2)	rs34013452	T	C	-0.2718	0.0276	6.0256e-23	-0.0068	0.0305	0.8227
C-C motif chemokine 25 levels (CCL25.2705.5.2)	rs4804260	T	C	0.2012	0.032	3.31131e-10	-0.0145	0.0317	0.648
C-C motif chemokine 25 levels (CCL25.2705.5.2)	rs516246	T	C	-0.1493	0.0244	9.54993e-10	0.0129	0.0263	0.6219
C-C motif chemokine 25 levels (CCL25.2705.5.2)	rs567033	T	C	-0.1485	0.025	2.75423e-09	-0.0176	0.0266	0.5067
C-C motif chemokine 25 levels (CCL25.2705.5.2)	rs687621	A	G	0.1608	0.0265	1.28825e-09	0.0115	0.0248	0.6412
C-C motif chemokine 25 levels (CCL25.14068.29.3)	rs2032887	A	G	-0.3019	0.0285	3.0903e-26	0.0446	0.0286	0.1186
C-C motif chemokine 25 levels (CCL25.14068.29.3)	rs34013452	T	C	-0.192	0.0278	4.7863e-12	-0.0068	0.0305	0.8227
C-C motif chemokine 25 levels (CCL25.14068.29.3)	rs516246	T	C	-0.1795	0.0243	1.62181e-13	0.0129	0.0263	0.6219
C-C motif chemokine 25 levels (CCL25.14068.29.3)	rs687621	A	G	0.1599	0.0265	1.58489e-09	0.0115	0.0248	0.6412
C-C motif chemokine 25 levels (CCL25.14068.29.3)	rs7130826	T	G	0.1648	0.0281	4.46684e-09	0.0176	0.0257	0.4929
C-C motif chemokine 26 levels (CCL26.9168.31.3)	rs12075	A	G	0.1521	0.0253	1.94984e-09	-0.0028	0.0263	0.9168
C-C motif chemokine 27 levels (CCL27.2192.63.10)	rs12551313	T	G	-0.4077	0.0741	3.71535e-08	-0.0648	0.0698	0.3531
C-C motif chemokine 28 levels (CCL28.2890.59.2)	rs7592024	T	C	0.2351	0.0401	4.46684e-09	0.0742	0.0366	0.04274
C-C motif chemokine 28 levels (CCL28.2890.59.2)	rs7964426	T	C	-0.1529	0.0259	3.63078e-09	0.0275	0.031	0.3759
C-C motif chemokine 3 levels (CCL3.3040.59.1)	rs76190126	A	C	0.3967	0.0459	5.37032e-18	-0.0105	0.0407	0.7972
C-C motif chemokine 3-like 1 levels (CCL3L1.2783.18.2)	rs76190126	A	C	0.3412	0.046	1.23027e-13	-0.0105	0.0407	0.7972
C-C motif chemokine 5 levels (CCL5.5480.49.3)	rs35517765	T	C	0.1923	0.0327	4.16869e-09	-0.0399	0.0362	0.2698
C-C motif chemokine 5 levels (CCL5.5480.49.3)	rs7088799	T	G	-0.1422	0.0254	2.04174e-08	0.0498	0.0265	0.06042
C-C motif chemokine 7 levels (CCL7.4886.3.1)	rs2005314	T	C	0.2482	0.0313	1.99526e-15	-0.0325	0.0312	0.2971
C-C motif chemokine 7 levels (CCL7.4886.3.1)	rs9893808	T	C	-0.2076	0.0305	9.77237e-12	-0.0035	0.0287	0.9037
C-C motif chemokine 8 levels (CCL8.2785.15.2)	rs12451323	T	C	0.2274	0.039	5.49541e-09	-0.0306	0.037	0.4081
C-reactive protein levels (CRP.4337.49.2)	rs11065365	A	G	0.1372	0.0251	4.7863e-08	-0.0406	0.024	0.09081
C-reactive protein levels (CRP.4337.49.2)	rs3828037	T	C	0.1464	0.0253	7.58578e-09	-0.0067	0.0263	0.7974
C-reactive protein levels (CRP.4337.49.2)	rs429358	T	C	0.1999	0.0337	2.88403e-09	0.0641	0.034	0.05924
C-reactive protein levels (CRP.4337.49.2)	rs79551159	A	G	0.3097	0.056	3.0903e-08	0.0061	0.0577	0.9161
C-type lectin domain family 12 member A levels (CLEC12A.11187.11.3)	rs12821866	A	G	0.5198	0.0702	1.34896e-13	-0.1616	0.0905	0.07403
C-type lectin domain family 12 member A levels (CLEC12A.11187.11.3)	rs73046786	A	G	-0.4801	0.0788	1.09648e-09	-0.0855	0.0758	0.2596
C-type lectin domain family 12 member A levels (CLEC12A.11187.11.3)	rs76427726	T	C	0.4896	0.0871	1.90546e-08	-0.122	0.0902	0.1761
C-type lectin domain family 12 member A levels (CLEC12A.11187.11.3)	rs77732699	A	G	0.7421	0.0881	3.63078e-17	-0.0783	0.1019	0.4418
C-type lectin domain family 12 member A levels (CLEC12A.11187.11.3)	rs7959552	T	G	-0.146	0.0264	3.23594e-08	-0.0002	0.0226	0.9933
C-type lectin domain family 2 member D levels (CLEC2D.7054.87.3)	rs8068072	A	G	0.1529	0.025	1.02329e-09	0.0034	0.03	0.9096
C-type lectin domain family 2 member L levels (CLEC2L.8242.9.3)	rs3755799	A	G	0.1571	0.0272	7.4131e-09	0.0158	0.0283	0.5769
C-type lectin domain family 4 member M levels (CLEC4M.3030.3.2)	rs1329424	T	G	0.1787	0.0253	1.54882e-12	-0.029	0.0267	0.2783
C-type lectin domain family 5 member A levels (CLEC5A.8282.15.3)	rs35803979	A	G	0.2255	0.0371	1.20226e-09	0.0727	0.0349	0.03747
C-type lectin domain family 7 member A levels (CLEC7A.3603.60.5)	rs16835085	A	G	-0.1852	0.0334	2.88403e-08	0.0058	0.036	0.8718
C-type mannose receptor 2 levels (MRC2.3041.55.2)	rs7928577	T	G	-0.2544	0.0458	2.75423e-08	-0.0791	0.0451	0.07944
C-X-C motif chemokine 11 levels (CXCL11.3038.9.2)	rs13125558	A	C	-0.1932	0.0249	8.12831e-15	-0.0306	0.0265	0.2467
C-X-C motif chemokine 11 levels (CXCL11.3038.9.2)	rs2393969	A	C	-0.1385	0.0251	3.46737e-08	0.0374	0.026	0.1512
C-X-C motif chemokine 16 levels (CXCL16.2436.49.4)	rs11568061	A	G	-0.2159	0.0283	2.39883e-14	-0.0306	0.0356	0.3908
C-X-C motif chemokine 16 levels (CXCL16.2436.49.4)	rs2165109	A	C	-0.1553	0.0285	4.7863e-08	0.0157	0.0269	0.559
C-X-C motif chemokine 16 levels (CXCL16.2436.49.4)	rs4683169	A	G	-0.1663	0.0301	3.16228e-08	0.01	0.0329	0.7603
C-X-C motif chemokine 16 levels (CXCL16.2436.49.4)	rs9890797	T	C	-0.1478	0.026	1.31826e-08	0.0064	0.0297	0.829
C1GALT1-specific chaperone 1 levels (C1GALT1C1.5735.54.3)	rs10229215	A	G	-0.2024	0.0245	1.38038e-16	-0.0241	0.0252	0.3393
C1GALT1-specific chaperone 1 levels (C1GALT1C1.5735.54.3)	rs7030248	A	G	-0.1594	0.0262	1.1749e-09	-0.0063	0.0248	0.7991
C1GALT1-specific chaperone 1 levels (C1GALT1C1.5735.54.3)	rs7849542	A	G	0.1529	0.0275	2.75423e-08	0.0369	0.0307	0.2294
Cadherin-12 levels (CDH12.10701.30.3)	rs241771	T	C	-0.164	0.0249	4.16869e-11	0.0019	0.0262	0.9407
Cadherin-15 levels (CDH15.11215.6.3)	rs2731672	T	C	0.2174	0.0284	2.04174e-14	0.0409	0.0278	0.1412
Cadherin-15 levels (CDH15.11215.6.3)	rs7683424	A	G	-0.1374	0.025	3.98107e-08	0.0282	0.0266	0.2893
Cadherin-2 levels (CDH2.3797.1.1)	rs380003	T	C	0.1452	0.0252	7.94328e-09	-0.0281	0.027	0.2976
Cadherin-3 levels (CDH3.2643.57.2)	rs12331618	A	G	-0.1459	0.0247	3.31131e-09	0.0023	0.0214	0.9136
Cadherin-3 levels (CDH3.2643.57.2)	rs8068072	A	G	0.1742	0.025	3.16228e-12	0.0034	0.03	0.9096
Cadherin-5 levels (CDH5.2819.23.2)	rs11244016	A	G	0.2159	0.0265	3.63078e-16	-0.0266	0.0272	0.3283
Cadherin-5 levels (CDH5.2819.23.2)	rs687621	A	G	-0.1708	0.0265	1.12202e-10	0.0115	0.0248	0.6412
Cadherin-5 levels (CDH5.2819.23.2)	rs7403990	T	C	0.1469	0.0258	1.23027e-08	0.0065	0.0259	0.8018
Cadherin-5 levels (CDH5.2819.23.2)	rs9411492	T	C	-0.2662	0.0278	1.04713e-21	0.0132	0.0274	0.6305
Cadherin-7 levels (CDH7.7959.34.3)	rs12042082	T	C	0.2313	0.0422	4.2658e-08	-0.0596	0.0445	0.1811
Cadherin-7 levels (CDH7.7959.34.3)	rs35654349	A	C	0.1675	0.029	7.58578e-09	-0.0537	0.0297	0.07048
Cadherin-7 levels (CDH7.7959.34.3)	rs6427202	T	C	-0.2071	0.0249	1.02329e-16	-0.0097	0.0266	0.7162
Cadherin-related family member 5 levels (CDHR5.9962.1.3)	rs41290120	A	G	-0.3969	0.0585	1.20226e-11	-0.0654	0.0605	0.2798
Cadherin-related family member 5 levels (CDHR5.9962.1.3)	rs7254892	A	G	-0.4238	0.0715	3.0903e-09	0.0158	0.076	0.8348
Calbindin levels (CALB1.9918.23.3)	rs2573271	T	G	0.1714	0.027	2.18776e-10	0.0089	0.0263	0.7353
Calcineurin B homologous protein 1 levels (CHP1.12458.79.3)	rs58470318	A	G	0.1458	0.0262	2.69153e-08	0.0165	0.0278	0.5517
Calcineurin B homologous protein 3 levels (TESC.12831.21.3)	rs241777	T	C	-0.1359	0.0244	2.69153e-08	-0.0127	0.0272	0.6413
Calcineurin subunit B type 1 levels (PPP3R1.3657.74.3)	rs1329424	T	G	0.1616	0.0253	1.69824e-10	-0.029	0.0267	0.2783
Calcineurin subunit B type 1 levels (PPP3R1.3657.74.3)	rs241780	A	G	0.1438	0.025	8.70964e-09	0.0013	0.0267	0.9623
Calcipressin-1 levels (RCAN1.13465.5.3)	rs241771	T	C	0.1696	0.0248	8.51138e-12	0.0019	0.0262	0.9407
Calcium/calmodulin-dependent protein kinase type 1 levels (CAMK1.3592.4.3)	rs1200137	T	C	-0.1621	0.0287	1.69824e-08	-0.0187	0.0315	0.5533
Calcium/calmodulin-dependent protein kinase type 1 levels (CAMK1.3592.4.3)	rs4348829	A	G	-0.356	0.065	4.2658e-08	-0.0244	0.0621	0.6939
Calcium/calmodulin-dependent protein kinase type 1 levels (CAMK1.3592.4.3)	rs57904876	A	G	0.1687	0.0303	2.69153e-08	-0.0041	0.0258	0.8729
Calcium/calmodulin-dependent protein kinase type 1 levels (CAMK1.3592.4.3)	rs67450288	A	G	0.3323	0.0249	1.62181e-40	-0.0512	0.0295	0.08272
Calcium/calmodulin-dependent protein kinase type 1D levels (CAMK1D.3418.12.2)	rs1329424	T	G	0.1782	0.0253	1.8197e-12	-0.029	0.0267	0.2783
Calcium/calmodulin-dependent protein kinase type 1D levels (CAMK1D.3418.12.2)	rs7501911	T	C	-0.1971	0.0332	2.81838e-09	-0.0038	0.0393	0.9237
Calnexin levels (CANX.8834.58.3)	rs12127759	T	C	-0.21	0.035	1.94984e-09	0.0556	0.0374	0.1373
Calpain-2 catalytic subunit levels (CAPN2.14684.17.3)	rs150394890	T	G	-1.074	0.1446	1.09648e-13	-0.0772	0.1316	0.5575
Calpain-2 catalytic subunit levels (CAPN2.14684.17.3)	rs17599	A	C	0.1721	0.0289	2.5704e-09	0.0245	0.0302	0.4171
Calpain-2 catalytic subunit levels (CAPN2.14684.17.3)	rs5030107	T	C	0.4044	0.0691	4.7863e-09	-0.0337	0.0696	0.6278
Calpastatin levels (CAST.3026.5.2)	rs4348829	A	G	0.3642	0.065	2.0893e-08	-0.0244	0.0621	0.6939
Calpastatin levels (CAST.3026.5.2)	rs57510498	A	G	0.1415	0.0259	4.67735e-08	-0.0068	0.027	0.8008
Calpastatin levels (CAST.3026.5.2)	rs704	A	G	-0.1405	0.0246	1.07152e-08	0.0107	0.0261	0.6808
Calpastatin levels (CAST.3026.5.2)	rs709012	T	G	-0.1486	0.025	2.95121e-09	0.015	0.0254	0.5531
Calsyntenin-3 levels (CLSTN3.6291.55.3)	rs72795155	T	C	-0.2698	0.0486	2.88403e-08	-0.1123	0.0495	0.02327
Carbohydrate sulfotransferase 1 levels (CHST1.7803.4.3)	rs7247412	T	C	0.1948	0.0281	3.80189e-12	0.0688	0.0299	0.02139
Carbohydrate sulfotransferase 11 levels (CHST11.7779.86.3)	rs111789728	T	C	0.244	0.0401	1.12202e-09	-0.0269	0.0375	0.4732
Carbohydrate sulfotransferase 11 levels (CHST11.7779.86.3)	rs687621	A	G	-0.179	0.0265	1.31826e-11	0.0115	0.0248	0.6412
Carbohydrate sulfotransferase 11 levels (CHST11.7779.86.3)	rs72673751	T	C	0.1823	0.0321	1.31826e-08	-0.0201	0.0394	0.6104
Carbohydrate sulfotransferase 11 levels (CHST11.7779.86.3)	rs7961967	A	G	-0.1861	0.0302	6.76083e-10	0.0319	0.033	0.3338
Carbohydrate sulfotransferase 11 levels (CHST11.7779.86.3)	rs856595	T	C	0.138	0.0248	2.69153e-08	-0.0077	0.0262	0.7693
Carbohydrate sulfotransferase 15 levels (CHST15.4469.78.2)	rs7247412	T	C	0.1613	0.0281	9.77237e-09	0.0688	0.0299	0.02139
Carbohydrate sulfotransferase 15 levels (CHST15.4469.78.2)	rs7873635	T	C	0.1405	0.0252	2.51189e-08	0.0089	0.0244	0.7143
Carbohydrate sulfotransferase 15 levels (CHST15.14097.86.3)	rs687621	A	G	0.2409	0.0263	5.37032e-20	0.0115	0.0248	0.6412
Carbohydrate sulfotransferase 15 levels (CHST15.14097.86.3)	rs7247412	T	C	0.1538	0.0281	4.57088e-08	0.0688	0.0299	0.02139
Carbohydrate sulfotransferase 9 levels (CHST9.11646.4.3)	rs163050	A	G	0.1655	0.0251	4.46684e-11	-0.0277	0.0267	0.2985
Carbohydrate sulfotransferase 9 levels (CHST9.11646.4.3)	rs9967331	A	G	-0.2107	0.0346	1.12202e-09	-0.0014	0.0316	0.9652
Carbonic anhydrase 1 levels (CA1.4969.2.1)	rs75648576	T	C	0.751	0.1287	5.37032e-09	0.1115	0.1268	0.3792
Carbonic anhydrase 1 levels (CA1.4969.2.1)	rs8030089	T	C	-0.1781	0.0311	9.77237e-09	-0.0017	0.0322	0.9584
Carbonic anhydrase 3 levels (CA3.3799.11.2)	rs66498753	A	G	0.1861	0.0294	2.34423e-10	0.0373	0.0282	0.1859
Carbonic anhydrase 4 levels (CA4.3177.49.2)	rs1329424	T	G	0.1532	0.0253	1.47911e-09	-0.029	0.0267	0.2783
Carbonic anhydrase 5A, mitochondrial levels (CA5A.8791.151.3)	rs2237582	A	G	-0.2131	0.0273	6.45654e-15	-0.0269	0.0233	0.2482
Carbonic anhydrase 6 levels (CA6.3352.80.3)	rs4908769	T	C	0.1466	0.0255	9.12011e-09	-0.0367	0.0274	0.1796
Carbonic anhydrase 6 levels (CA6.3352.80.3)	rs6675298	A	G	0.1614	0.026	5.12861e-10	-0.009	0.0283	0.7496
Carbonic anhydrase 6 levels (CA6.3352.80.3)	rs80184934	A	G	0.3502	0.0599	4.89779e-09	-0.0364	0.0668	0.5861
Carbonic anhydrase-related protein 10 levels (CA10.13666.222.3)	rs10858082	A	G	0.1382	0.0251	3.63078e-08	0.0083	0.0265	0.7534
Carbonic anhydrase-related protein 10 levels (CA10.13666.222.3)	rs1405187	A	G	0.2219	0.0345	1.28825e-10	0.0504	0.0336	0.1333
Carbonyl reductase [NADPH] 1 levels (CBR1.12381.26.3)	rs2835191	A	G	-0.3404	0.0402	2.39883e-17	0.0275	0.0445	0.5375
Carbonyl reductase [NADPH] 1 levels (CBR1.12381.26.3)	rs928837	T	G	-0.2419	0.039	5.62341e-10	-0.0558	0.041	0.1731
Carbonyl reductase [NADPH] 3 levels (CBR3.14091.42.3)	rs139772946	T	C	-0.5911	0.0993	2.69153e-09	-0.1131	0.1552	0.4663
Carbonyl reductase [NADPH] 3 levels (CBR3.14091.42.3)	rs80054780	A	G	-0.2189	0.0384	1.20226e-08	-0.0384	0.0445	0.3882
Carboxypeptidase A2 levels (CPA2.9276.7.3)	rs6512033	A	C	-0.3169	0.0302	8.51138e-26	0.0134	0.0325	0.6805
Carboxypeptidase A2 levels (CPA2.9276.7.3)	rs73045691	A	G	0.2716	0.0275	4.36516e-23	-0.0074	0.0293	0.7999
Carboxypeptidase A4 levels (CPA4.9267.2.3)	rs13221038	A	G	-0.1461	0.0249	4.36516e-09	-0.032	0.0287	0.2658
Carboxypeptidase A4 levels (CPA4.9267.2.3)	rs141089165	T	C	0.3714	0.042	9.54993e-19	0.0486	0.0535	0.3638
Carboxypeptidase A4 levels (CPA4.9267.2.3)	rs6467295	A	G	0.5902	0.023	1.28825e-144	-0.0527	0.0295	0.07413
Carboxypeptidase A4 levels (CPA4.9267.2.3)	rs6964527	A	G	0.1833	0.0248	1.58489e-13	-0.0163	0.0291	0.5755
Carboxypeptidase B levels (CPB1.6356.3.3)	rs2291671	A	G	0.2485	0.0289	7.07946e-18	0.0271	0.0268	0.312
Carboxypeptidase B levels (CPB1.6356.3.3)	rs72802342	A	C	-0.4145	0.0455	8.51138e-20	0.107	0.0501	0.03283
Carboxypeptidase M levels (CPM.7768.10.3)	rs2424699	A	G	-0.1416	0.025	1.47911e-08	0.0152	0.0267	0.5689
Carboxypeptidase M levels (CPM.7768.10.3)	rs8181716	T	G	-0.1801	0.0319	1.58489e-08	-0.0475	0.03	0.1135
Carboxypeptidase Z levels (CPZ.6493.9.3)	rs1678273	A	C	0.1617	0.0243	2.69153e-11	-0.0008	0.027	0.9776
Cardiotrophin-1 levels (CTF1.13732.79.3)	rs59007384	T	G	0.4396	0.0297	1.65959e-49	-0.0447	0.0305	0.1427
Cardiotrophin-1 levels (CTF1.13732.79.3)	rs62119261	A	C	0.3778	0.0593	1.90546e-10	-0.0514	0.0673	0.4455
Cardiotrophin-1 levels (CTF1.13732.79.3)	rs7359852	T	C	-0.2426	0.0263	3.16228e-20	-0.0335	0.0278	0.2275
Casein kinase I isoform delta levels (CSNK1D.11289.31.3)	rs438811	T	C	-0.1604	0.0291	3.46737e-08	-0.0547	0.0294	0.06303
Casein kinase II 2-alpha:2-beta heterotetramer levels (CSNK2A1.CSNK2B.5225.50.3)	rs61900292	T	C	0.138	0.025	3.46737e-08	-0.0214	0.0241	0.375
Casein kinase II 2-alpha:2-beta heterotetramer levels (CSNK2A1.CSNK2B.5225.50.3)	rs6507676	T	C	-0.1579	0.0283	2.29087e-08	-0.0258	0.0302	0.3931
Catalase levels (CAT.3488.64.2)	rs2746153	T	C	0.1742	0.0312	2.23872e-08	0.0302	0.0301	0.317
Cathepsin F levels (CTSF.9212.22.3)	rs10128996	A	G	0.1974	0.0253	6.30957e-15	-0.0031	0.0269	0.9086
Cathepsin F levels (CTSF.9212.22.3)	rs2511220	T	C	0.145	0.026	2.5704e-08	-0.0734	0.0279	0.008484
Cathepsin F levels (CTSF.9212.22.3)	rs4665972	T	C	0.1526	0.0256	2.45471e-09	0.0478	0.0274	0.08069
Cathepsin H levels (CTSH.8465.52.3)	rs8023462	T	C	0.1414	0.0257	3.54813e-08	0.0163	0.0246	0.5082
Cathepsin H levels (CTSH.3737.6.3)	rs980470	T	C	-0.1584	0.0249	1.94984e-10	-0.0165	0.0259	0.5256
Cathepsin S levels (CTSS.3181.50.2)	rs7531664	T	C	0.2682	0.0359	8.31764e-14	0.0126	0.0411	0.7588
Cathepsin S levels (CTSS.3181.50.2)	rs7549723	T	C	-0.1488	0.0262	1.31826e-08	-0.0036	0.0304	0.9056
Cathepsin Z levels (CTSZ.4971.1.1)	rs10860818	A	G	0.2401	0.0288	6.91831e-17	0.0223	0.0266	0.4018
Cathepsin Z levels (CTSZ.4971.1.1)	rs56143951	A	C	-0.2219	0.0373	2.81838e-09	-0.072	0.0361	0.04618
Cation-dependent mannose-6-phosphate receptor levels (M6PR.10491.21.3)	rs1329424	T	G	0.1525	0.0253	1.7378e-09	-0.029	0.0267	0.2783
Cation-dependent mannose-6-phosphate receptor levels (M6PR.10491.21.3)	rs8068072	A	G	0.139	0.0251	2.88403e-08	0.0034	0.03	0.9096
Cation-independent mannose-6-phosphate receptor levels (IGF2R.3676.15.3)	rs35646088	A	G	-0.5793	0.0541	8.70964e-27	0.0011	0.0612	0.9855
Cation-independent mannose-6-phosphate receptor levels (IGF2R.3676.15.3)	rs79669113	A	G	0.694	0.1052	4.16869e-11	-0.0596	0.1315	0.6502
Cation-independent mannose-6-phosphate receptor levels (IGF2R.3676.15.3)	rs9365099	T	C	-0.1542	0.0258	2.34423e-09	-0.0077	0.0271	0.7767
CD166 antigen levels (ALCAM.5451.1.3)	rs9854028	A	G	0.2694	0.0375	7.07946e-13	0.011	0.0436	0.8013
CD177 antigen levels (CD177.13116.25.3)	rs1805223	A	G	0.1541	0.0275	2.04174e-08	0.0289	0.0265	0.2748
CD177 antigen levels (CD177.13116.25.3)	rs62115878	T	C	0.4008	0.0488	2.29087e-16	-0.0848	0.0562	0.1317
CD177 antigen levels (CD177.13116.25.3)	rs6509088	T	C	0.3862	0.0253	1.77828e-52	-0.0145	0.0259	0.577
CD209 antigen levels (CD209.3029.52.2)	rs11791611	A	G	0.1488	0.0268	2.69153e-08	0.0745	0.0291	0.01047
CD209 antigen levels (CD209.3029.52.2)	rs34187118	T	C	-0.2227	0.0383	6.16595e-09	0.0676	0.0427	0.1134
CD209 antigen levels (CD209.3029.52.2)	rs34542675	T	G	0.3686	0.0365	5.24807e-24	0.0171	0.0389	0.6594
CD226 antigen levels (CD226.5062.60.3)	rs6830339	T	C	-0.1422	0.0261	4.89779e-08	0.0012	0.0241	0.9604
CD48 antigen levels (CD48.3292.75.1)	rs55857101	T	G	-0.191	0.0328	5.88844e-09	0.034	0.0404	0.4
CD59 glycoprotein levels (CD59.11514.196.3)	rs35703183	T	C	0.1512	0.0272	2.75423e-08	0.0055	0.0279	0.8453
CD59 glycoprotein levels (CD59.11514.196.3)	rs831611	T	C	0.2315	0.0256	1.77828e-19	0.0446	0.0298	0.1344
CD63 antigen levels (CD63.9190.7.3)	rs1329424	T	G	0.1683	0.0253	2.88403e-11	-0.029	0.0267	0.2783
CD63 antigen levels (CD63.9190.7.3)	rs2731672	T	C	-0.2503	0.0283	1.04713e-18	0.0409	0.0278	0.1412
CD63 antigen levels (CD63.9190.7.3)	rs7661323	T	G	-0.1366	0.0248	3.80189e-08	-0.0104	0.0231	0.6519
CD97 antigen levels (CD97.2822.56.2)	rs1329424	T	G	0.1608	0.0253	2.13796e-10	-0.029	0.0267	0.2783
CDGSH iron-sulfur domain-containing protein 1 levels (CISD1.7745.3.3)	rs136159	T	C	0.3066	0.031	4.67735e-23	-0.0456	0.0341	0.1808
Cell adhesion molecule-related/down-regulated by oncogenes levels (CDON.4541.49.2)	rs7120521	T	C	-0.8257	0.0431	1.23027e-81	-0.0621	0.04	0.1208
Cell cycle progression protein 1 levels (CCPG1.8889.5.3)	rs1329424	T	G	0.1618	0.0253	1.65959e-10	-0.029	0.0267	0.2783
Cell growth regulator with EF hand domain protein 1 levels (CGREF1.6257.56.3)	rs11190328	T	C	0.3392	0.0613	3.16228e-08	0.0956	0.0654	0.1442
Cell growth regulator with EF hand domain protein 1 levels (CGREF1.6257.56.3)	rs927826	T	G	0.1657	0.0273	1.20226e-09	-0.0186	0.0254	0.4634
Cell surface glycoprotein CD200 receptor 1 levels (CD200R1.5103.30.3)	rs9847365	T	C	0.1462	0.0257	1.31826e-08	0.019	0.0237	0.4225
Cell surface glycoprotein CD200 receptor 2 levels (CD200R1L.8980.19.3)	rs1551891	A	G	0.2564	0.046	2.45471e-08	-0.074	0.0547	0.1761
Cell surface glycoprotein CD200 receptor 2 levels (CD200R1L.8980.19.3)	rs283808	A	C	-0.456	0.0628	3.98107e-13	0.0151	0.0703	0.8296
Cellular retinoic acid-binding protein 1 levels (CRABP1.11967.23.3)	rs241771	T	C	0.1882	0.0248	3.16228e-14	0.0019	0.0262	0.9407
Cellular tumor antigen p53 levels (TP53.6152.111.3)	rs614877	T	C	-0.1502	0.0245	8.12831e-10	-0.0086	0.0263	0.7439
Centromere protein W levels (CENPW.8864.59.3)	rs72673751	T	C	0.2042	0.032	1.86209e-10	-0.0201	0.0394	0.6104
Centrosomal protein of 57 kDa levels (CEP57.11276.1.3)	rs4452060	A	C	-0.1721	0.025	5.7544e-12	0.0229	0.0265	0.3868
Centrosomal protein of 57 kDa levels (CEP57.11276.1.3)	rs62119261	A	C	-0.3975	0.0593	1.99526e-11	-0.0514	0.0673	0.4455
Cerebellin-1 levels (CBLN1.9313.27.3)	rs41214	T	G	0.1707	0.0283	1.54882e-09	0.0612	0.0316	0.0527
Cerebellin-1 levels (CBLN1.9313.27.3)	rs74018831	A	C	-0.4417	0.0751	3.98107e-09	-0.0105	0.0848	0.9018
Cerebellin-1 levels (CBLN1.9313.27.3)	rs79827067	A	G	0.3459	0.0633	4.67735e-08	0.0329	0.0721	0.6485
Cerebellin-4 levels (CBLN4.5688.65.3)	rs228995	T	C	0.1926	0.0313	7.94328e-10	0.0111	0.0307	0.7185
Cerebellin-4 levels (CBLN4.5688.65.3)	rs58548607	T	C	0.1992	0.0363	3.98107e-08	0.0002	0.039	0.9958
Cerebellin-4 levels (CBLN4.5688.65.3)	rs7273623	A	G	0.1456	0.025	5.62341e-09	0.002	0.0309	0.9472
Cerebral cavernous malformations 2 protein levels (CCM2.12347.29.3)	rs1329424	T	G	0.1591	0.0253	3.31131e-10	-0.029	0.0267	0.2783
Cerebral cavernous malformations 2 protein levels (CCM2.12347.29.3)	rs4283605	A	G	-0.1495	0.0267	2.13796e-08	0.0101	0.0259	0.6982
Cerebral cavernous malformations 2 protein levels (CCM2.12347.29.3)	rs74628834	A	G	-0.1733	0.0317	4.67735e-08	-0.0001	0.033	0.9968
Cerebral dopamine neurotrophic factor levels (CDNF.4962.52.1)	rs55884544	A	G	-0.2292	0.0365	3.54813e-10	-0.0121	0.0404	0.7651
Ceroid-lipofuscinosis neuronal protein 5 levels (CLN5.8874.53.3)	rs141533514	A	G	0.5769	0.1024	1.77828e-08	-0.0779	0.1135	0.4924
cGMP-dependent protein kinase 1, beta isozyme levels (PRKG1.13067.5.3)	rs854537	A	G	0.1543	0.0279	3.16228e-08	-0.0003	0.029	0.9914
Chitinase-3-like protein 1 levels (CHI3L1.11104.13.3)	rs2297838	A	C	0.9676	0.0295	1e-200	-0.0127	0.0375	0.7353
Chitinase-3-like protein 1 levels (CHI3L1.11104.13.3)	rs9660662	T	C	-0.1859	0.0273	1e-11	-0.0135	0.0282	0.6323
Chitinase-3-like protein 2 levels (CHI3L2.9383.24.3)	rs241771	T	C	0.155	0.0249	4.57088e-10	0.0019	0.0262	0.9407
Chitinase-3-like protein 2 levels (CHI3L2.9383.24.3)	rs4261897	T	C	0.1469	0.0268	4.36516e-08	0.0431	0.0253	0.08808
Chitotriosidase-1 levels (CHIT1.3600.2.3)	rs2252365	T	G	0.6974	0.0741	4.7863e-21	-0.0627	0.0848	0.4593
Chitotriosidase-1 levels (CHIT1.3600.2.3)	rs3862944	T	C	-0.3527	0.033	1.38038e-26	-0.0484	0.0388	0.2116
Chitotriosidase-1 levels (CHIT1.3600.2.3)	rs7072852	T	G	-0.1548	0.0284	4.7863e-08	-0.0119	0.034	0.7265
Chitotriosidase-1 levels (CHIT1.3600.2.3)	rs9660662	T	C	-0.1922	0.0273	1.94984e-12	-0.0135	0.0282	0.6323
Chloride intracellular channel protein 5 levels (CLIC5.12475.48.3)	rs687621	A	G	-0.1626	0.0265	8.31764e-10	0.0115	0.0248	0.6412
Choline/ethanolamine kinase levels (CHKB.13117.232.3)	rs241790	T	C	0.1525	0.0264	7.94328e-09	0.0221	0.0282	0.433
Chondroitin sulfate N-acetylgalactosaminyltransferase 2 levels (CSGALNACT2.10772.21.3)	rs2472737	A	G	-0.1925	0.0296	7.76247e-11	0.0305	0.0302	0.3124
Chordin levels (CHRD.13438.115.3)	rs2097278	A	G	0.1717	0.0313	4.2658e-08	-0.0291	0.0297	0.3264
Chordin-like protein 2 levels (CHRDL2.6086.15.3)	rs10899009	T	C	0.1484	0.0248	2.29087e-09	0.0048	0.0288	0.8674
Chordin-like protein 2 levels (CHRDL2.6086.15.3)	rs11607100	T	C	-0.6419	0.0609	5.7544e-26	0.0339	0.0684	0.62
Choriogonadotropin subunit beta variant 2 levels (CGB2.6213.10.3)	rs72673751	T	C	0.1895	0.0321	3.46737e-09	-0.0201	0.0394	0.6104
Chromobox protein homolog 5 levels (CBX5.4540.11.2)	rs1329424	T	G	0.1501	0.0253	3.16228e-09	-0.029	0.0267	0.2783
Chromogranin-A levels (CHGA.8476.11.3)	rs7661323	T	G	0.1356	0.0248	4.7863e-08	-0.0104	0.0231	0.6519
Chymotrypsin-like protease CTRL-1 levels (CTRL.9229.9.3)	rs7259148	T	C	0.261	0.0251	2.63027e-25	-0.0295	0.0265	0.2655
Chymotrypsinogen B levels (CTRB1.5671.1.3)	rs116986260	A	G	1.0406	0.0762	2.0893e-42	0.0056	0.0868	0.9489
Chymotrypsinogen B levels (CTRB1.5671.1.3)	rs2489628	T	G	0.1368	0.0249	3.80189e-08	-0.022	0.0261	0.3994
Chymotrypsinogen B levels (CTRB1.5671.1.3)	rs34084576	T	C	-0.2722	0.043	2.45471e-10	-0.0283	0.0475	0.5513
Chymotrypsinogen B levels (CTRB1.5671.1.3)	rs4383171	A	G	0.3953	0.07	1.65959e-08	-0.0305	0.0792	0.7001
Ciliary neurotrophic factor receptor subunit alpha levels (CNTFR.14101.2.3)	rs141429377	A	G	0.4206	0.077	4.67735e-08	0.0545	0.0762	0.4751
Ck-beta-8-1 levels (CCL23.3028.36.2)	rs55951822	T	G	0.4742	0.0786	1.62181e-09	0.1212	0.0825	0.1418
Ck-beta-8-1 levels (CCL23.3028.36.2)	rs7217473	T	C	-0.7196	0.0522	3.23594e-43	-0.0351	0.075	0.6401
CMP-N-acetylneuraminate-beta-galactosamide-alpha-2,3-sialyltransferase 1 levels (ST3GAL1.5657.28.3)	rs2142306	T	C	-0.157	0.0255	7.07946e-10	-0.011	0.0292	0.707
CMP-N-acetylneuraminate-beta-galactosamide-alpha-2,3-sialyltransferase 1 levels (ST3GAL1.5657.28.3)	rs72675432	A	G	0.1745	0.0319	4.36516e-08	0.0415	0.0329	0.2068
CMRF35-like molecule 6 levels (CD300C.5066.134.3)	rs17461356	A	C	-0.2224	0.035	2.04174e-10	-0.0004	0.0353	0.9913
CMRF35-like molecule 6 levels (CD300C.5066.134.3)	rs4842651	A	G	-0.1793	0.0317	1.54882e-08	-0.0741	0.0367	0.04364
CMRF35-like molecule 6 levels (CD300C.5066.134.3)	rs72852284	A	G	-0.5258	0.0963	4.7863e-08	-0.0457	0.1053	0.6641
CMRF35-like molecule 6 levels (CD300C.5066.134.3)	rs8070660	A	G	-0.531	0.0777	8.31764e-12	0.0328	0.083	0.6926
CMRF35-like molecule 8 levels (CD300A.5630.48.3)	rs11105271	T	C	-0.1738	0.0275	2.51189e-10	-0.0361	0.0316	0.2532
CMRF35-like molecule 8 levels (CD300A.5630.48.3)	rs2706525	A	G	-0.3773	0.0323	1.90546e-31	-0.0265	0.0351	0.4496
Coactosin-like protein levels (COTL1.4905.63.1)	rs34826779	T	G	-0.1567	0.0283	2.95121e-08	-0.0087	0.0305	0.7763
Coagulation Factor VIII levels (F8.13499.30.3)	rs12378537	T	C	0.2915	0.0454	1.31826e-10	-0.012	0.0477	0.8011
Coagulation Factor VIII levels (F8.13499.30.3)	rs73067727	A	G	-0.2769	0.05	3.0903e-08	0.035	0.0547	0.5226
Coagulation Factor X levels (F10.4878.3.1)	rs2480953	A	G	0.2074	0.038	4.67735e-08	-0.0429	0.0429	0.3172
Coagulation Factor X levels (F10.4878.3.1)	rs2636881	A	G	0.1694	0.028	1.44544e-09	-0.0175	0.0279	0.5322
Coagulation Factor X levels (F10.4878.3.1)	rs5960	T	C	0.2631	0.0361	3.0903e-13	0.032	0.0355	0.3673
Coagulation factor Xa levels (F10.3077.66.2)	rs1725	A	G	-0.5625	0.1005	2.23872e-08	-0.0125	0.1011	0.9016
Coagulation factor Xa levels (F10.3077.66.2)	rs2636881	A	G	0.1722	0.028	7.76247e-10	-0.0175	0.0279	0.5322
Coagulation factor Xa levels (F10.3077.66.2)	rs5960	T	C	0.2211	0.0362	9.77237e-10	0.032	0.0355	0.3673
Cochlin levels (COCH.7227.75.3)	rs55910173	A	G	0.2068	0.0254	3.63078e-16	0.0223	0.0294	0.4479
Cochlin levels (COCH.7227.75.3)	rs6988664	A	G	0.2041	0.0288	1.31826e-12	0.0435	0.0266	0.1015
Cochlin levels (COCH.7227.75.3)	rs7297265	A	G	-0.1463	0.025	5.01187e-09	-0.0114	0.0263	0.6653
Cofilin-1 levels (CFL1.4203.50.2)	rs73045691	A	G	0.323	0.0273	2.81838e-32	-0.0074	0.0293	0.7999
Coiled-coil domain-containing protein 126 levels (CCDC126.6388.21.3)	rs11767313	A	C	0.1897	0.0312	1.14815e-09	0.0288	0.0274	0.2942
Coiled-coil domain-containing protein 126 levels (CCDC126.6388.21.3)	rs62294312	A	G	-0.2286	0.0401	1.20226e-08	0.0725	0.0444	0.1024
Coiled-coil domain-containing protein 134 levels (CCDC134.5587.3.3)	rs12634004	T	G	-0.1632	0.0289	1.58489e-08	-0.018	0.03	0.5496
Coiled-coil-helix-coiled-coil-helix domain-containing protein 10, mitochondrial levels (CHCHD10.11270.17.3)	rs6509817	A	G	-0.1373	0.0242	1.38038e-08	-0.0112	0.0265	0.6737
Cold shock domain-containing protein C2 levels (CSDC2.12754.14.3)	rs2237582	A	G	-0.1837	0.0274	1.94984e-11	-0.0269	0.0233	0.2482
Cold shock domain-containing protein C2 levels (CSDC2.12754.14.3)	rs429358	T	C	-0.1927	0.0337	1.07152e-08	0.0641	0.034	0.05924
Colipase levels (CLPS.5749.53.3)	rs391392	T	C	0.4073	0.0734	2.88403e-08	0.0131	0.0671	0.8452
Collagen alpha-1(I) chain levels (COL1A1.11140.56.3)	rs11168439	A	G	0.1909	0.0349	4.67735e-08	-0.0027	0.0293	0.9253
Collagen alpha-1(I) chain levels (COL1A1.11140.56.3)	rs4506714	T	C	0.1585	0.0266	2.63027e-09	-0.0156	0.0309	0.615
Collagen alpha-1(VI) chain levels (COL6A1.11150.3.3)	rs35930369	T	C	0.1477	0.0261	1.51356e-08	-0.0265	0.0303	0.3827
Collagen alpha-1(XV) chain levels (COL15A1.8974.172.3)	rs13301974	T	C	-0.1463	0.0268	4.67735e-08	-0.0241	0.0289	0.4055
Collagen alpha-1(XV) chain levels (COL15A1.8974.172.3)	rs55870060	T	C	-0.2208	0.0404	4.46684e-08	-0.0158	0.0393	0.6889
Collectin-10 levels (COLEC10.6558.5.3)	rs1551891	A	G	0.2584	0.046	1.90546e-08	-0.074	0.0547	0.1761
Collectin-10 levels (COLEC10.6558.5.3)	rs2247769	T	C	0.1463	0.0254	8.31764e-09	0.0586	0.0297	0.04813
Collectin-10 levels (COLEC10.6558.5.3)	rs283808	A	C	-0.5824	0.0625	1.23027e-20	0.0151	0.0703	0.8296
Collectin-10 levels (COLEC10.6558.5.3)	rs3820897	T	C	-0.4223	0.0326	2.18776e-38	-0.0001	0.0322	0.9973
Collectin-11 levels (COLEC11.4430.44.3)	rs114703824	A	G	1.2555	0.1108	9.54993e-30	-0.0989	0.1166	0.3964
Collectin-11 levels (COLEC11.4430.44.3)	rs72767193	T	C	0.4762	0.0698	9.12011e-12	0.0258	0.089	0.7723
Collectin-11 levels (COLEC11.4430.44.3)	rs76810554	A	G	-0.3738	0.0522	8.31764e-13	-0.0001	0.0562	0.998
Collectin-12 levels (COLEC12.5457.5.2)	rs150996533	A	G	-0.2914	0.0489	2.5704e-09	0.0604	0.0549	0.2714
Collectin-12 levels (COLEC12.5457.5.2)	rs4798133	A	C	-0.1651	0.0287	8.51138e-09	0.0271	0.0278	0.331
Complement C1q and tumor necrosis factor-related protein 9A levels (C1QTNF9.6019.12.3)	rs1329424	T	G	0.1846	0.0253	2.75423e-13	-0.029	0.0267	0.2783
Complement C1q subcomponent subunit C levels (C1QC.14100.63.3)	rs1727	A	C	0.2075	0.0274	3.89045e-14	0.0713	0.0257	0.00547
Complement C1q subcomponent subunit C levels (C1QC.14100.63.3)	rs3767565	A	G	0.7226	0.059	1.58489e-34	0.0536	0.0707	0.4483
Complement C1q tumor necrosis factor-related protein 1 levels (C1QTNF1.6304.8.3)	rs1109171	A	G	-0.1741	0.0253	6.45654e-12	0.015	0.0276	0.5878
Complement C1q tumor necrosis factor-related protein 1 levels (C1QTNF1.6304.8.3)	rs112635299	T	G	-0.584	0.0838	3.16228e-12	0.0976	0.0907	0.282
Complement C1q tumor necrosis factor-related protein 1 levels (C1QTNF1.6304.8.3)	rs143560606	A	C	-0.2715	0.0485	2.18776e-08	0.0047	0.0572	0.9338
Complement C1q tumor necrosis factor-related protein 1 levels (C1QTNF1.6304.8.3)	rs4268379	T	C	0.2089	0.0245	1.58489e-17	0.0029	0.0226	0.8995
Complement C1q tumor necrosis factor-related protein 1 levels (C1QTNF1.6304.8.3)	rs72802352	A	G	-0.2433	0.0441	3.46737e-08	0.1532	0.0443	0.0005365
Complement C1q tumor necrosis factor-related protein 3 levels (C1QTNF3.7251.64.3)	rs840391	T	C	-0.1406	0.0254	3.23594e-08	0.0393	0.0247	0.1119
Complement C1q tumor necrosis factor-related protein 5 levels (C1QTNF5.7810.20.3)	rs113654674	T	C	0.1766	0.0315	2.0893e-08	-0.0096	0.0331	0.7707
Complement C1q tumor necrosis factor-related protein 5 levels (C1QTNF5.7810.20.3)	rs2248863	A	G	0.3261	0.0345	3.54813e-21	0.1068	0.0362	0.003175
Complement C1q tumor necrosis factor-related protein 5 levels (C1QTNF5.7810.20.3)	rs4705847	A	C	-0.1584	0.0252	3.46737e-10	-0.0603	0.0293	0.03967
Complement C1r subcomponent-like protein levels (C1RL.9348.1.3)	rs1801046	A	G	-0.2592	0.0287	1.54882e-19	0.014	0.0297	0.6384
Complement C1r subcomponent-like protein levels (C1RL.9348.1.3)	rs3742089	T	C	0.1463	0.0257	1.25893e-08	-0.0179	0.0252	0.4788
Complement component 1 Q subcomponent-binding protein, mitochondrial levels (C1QBP.4967.1.1)	rs614877	T	C	-0.1497	0.0244	9.12011e-10	-0.0086	0.0263	0.7439
Complement component 1 Q subcomponent-binding protein, mitochondrial levels (C1QBP.4967.1.1)	rs9881048	A	C	0.1747	0.032	4.7863e-08	0.056	0.0372	0.1323
Complement component C6 levels (C6.4127.75.1)	rs10179260	A	G	0.2613	0.0459	1.20226e-08	0.0352	0.0448	0.4317
Complement component C8 levels (C8A.C8B.C8G.2429.27.4)	rs1329424	T	G	0.1448	0.0253	1.12202e-08	-0.029	0.0267	0.2783
Complement decay-accelerating factor levels (CD55.5069.9.3)	rs2491393	A	G	-0.2005	0.0264	2.88403e-14	-0.004	0.0302	0.8954
Complement decay-accelerating factor levels (CD55.5069.9.3)	rs2782832	T	C	-0.2064	0.0253	3.63078e-16	-0.0124	0.028	0.658
Complement factor B levels (CFB.4129.72.1)	rs7527415	T	C	0.1762	0.025	1.90546e-12	0.0394	0.0267	0.1398
Complement factor H levels (CFH.4159.130.1)	rs17573790	A	C	-0.2409	0.0424	1.31826e-08	-0.0958	0.0465	0.03967
Complement factor H levels (CFH.4159.130.1)	rs7527415	T	C	0.1927	0.025	1.28825e-14	0.0394	0.0267	0.1398
Complement factor H-related protein 5 levels (CFHR5.3666.17.4)	rs10801551	A	G	-0.2354	0.0296	1.94984e-15	0.0344	0.0304	0.2583
Complement factor H-related protein 5 levels (CFHR5.7885.17.3)	rs2477355	A	C	-0.1682	0.0273	7.24436e-10	-0.0237	0.0332	0.4745
Complement factor H-related protein 5 levels (CFHR5.7885.17.3)	rs6685931	T	C	-0.1519	0.0251	1.47911e-09	0.036	0.0297	0.2263
Complement factor I levels (CFI.2567.5.6)	rs197235	T	C	0.1468	0.0245	2.18776e-09	-0.0447	0.0291	0.1249
Contactin-2 levels (CNTN2.3296.92.2)	rs112336736	A	G	0.3747	0.0659	1.28825e-08	0.1412	0.0711	0.04692
Contactin-2 levels (CNTN2.3296.92.2)	rs2802854	A	G	-0.3807	0.0403	3.71535e-21	0.0691	0.0357	0.05321
Contactin-2 levels (CNTN2.3296.92.2)	rs72755831	T	C	0.4878	0.0848	8.70964e-09	-0.0814	0.0876	0.3526
Contactin-4 levels (CNTN4.3298.52.2)	rs2729277	A	G	0.1428	0.0251	1.31826e-08	0.0033	0.0263	0.9003
Contactin-4 levels (CNTN4.3298.52.2)	rs4105580	A	G	0.1744	0.0271	1.1749e-10	0.0163	0.0316	0.6057
Contactin-4 levels (CNTN4.3298.52.2)	rs56704685	T	G	-0.5679	0.0835	1.02329e-11	-0.0176	0.0828	0.8316
Contactin-5 levels (CNTN5.3299.29.2)	rs17133060	A	C	0.2835	0.0504	1.90546e-08	-0.0181	0.0514	0.7249
Contactin-5 levels (CNTN5.3299.29.2)	rs7259148	T	C	0.2495	0.0251	3.23594e-23	-0.0295	0.0265	0.2655
Contactin-associated protein-like 2 levels (CNTNAP2.6965.19.3)	rs62504964	A	G	-0.342	0.0286	7.58578e-33	-0.0453	0.0305	0.1378
COP9 signalosome complex subunit 2 levels (COPS2.14029.42.3)	rs111878774	T	C	0.2945	0.0287	1.09648e-24	-0.0554	0.0314	0.07716
COP9 signalosome complex subunit 2 levels (COPS2.14029.42.3)	rs34302111	T	G	0.2806	0.0492	1.14815e-08	0.0669	0.0558	0.231
Copine-1 levels (CPNE1.5346.24.3)	rs6058247	T	C	-0.3033	0.0292	2.81838e-25	-0.0169	0.0286	0.5544
Copine-1 levels (CPNE1.5346.24.3)	rs6060321	A	C	-0.1963	0.0343	1.07152e-08	0.0548	0.0375	0.1441
Copine-1 levels (CPNE1.5346.24.3)	rs7259148	T	C	0.264	0.0251	6.60693e-26	-0.0295	0.0265	0.2655
Corneodesmosin levels (CDSN.7085.81.3)	rs28629939	A	G	-0.2633	0.0443	2.88403e-09	-0.0364	0.0396	0.3573
Corneodesmosin levels (CDSN.7085.81.3)	rs60319976	A	G	-0.3406	0.0524	7.76247e-11	-0.0139	0.0562	0.804
Corneodesmosin levels (CDSN.7085.81.3)	rs7433284	A	G	-0.1438	0.0258	2.34423e-08	-0.0142	0.0272	0.6007
Corneodesmosin levels (CDSN.7085.81.3)	rs7550207	T	C	-0.1588	0.0289	3.80189e-08	0.0168	0.0306	0.5836
Cortexin-3 levels (CTXN3.10467.58.3)	rs241771	T	C	0.1563	0.0249	3.23594e-10	0.0019	0.0262	0.9407
Corticotropin-releasing factor-binding protein levels (CRHBP.6039.24.3)	rs11740813	A	G	0.296	0.0448	3.80189e-11	-0.0269	0.0488	0.5811
Corticotropin-releasing factor-binding protein levels (CRHBP.6039.24.3)	rs2227819	T	C	0.2594	0.0389	2.63027e-11	0.0179	0.0429	0.6765
Creatine kinase M-type levels (CKM.2670.67.4)	rs12580514	T	C	0.2518	0.0453	2.75423e-08	-0.0264	0.0495	0.5938
CREB-binding protein levels (CREBBP.13614.6.3)	rs241771	T	C	0.1366	0.0249	4.16869e-08	0.0019	0.0262	0.9407
CREB-binding protein levels (CREBBP.13614.6.3)	rs60490188	T	C	-0.2125	0.0389	4.7863e-08	0.0208	0.0429	0.6275
CREB-binding protein levels (CREBBP.13614.6.3)	rs62358368	A	G	0.4255	0.0656	8.91251e-11	0.0053	0.0688	0.9389
Cryptic protein levels (CFC1.3294.55.2)	rs6509817	A	G	-0.1388	0.0242	9.54993e-09	-0.0112	0.0265	0.6737
CUB and sushi domain-containing protein 1 levels (CSMD1.9598.23.3)	rs2292428	T	C	0.1527	0.0251	1.1749e-09	-0.0327	0.0232	0.1592
CUB and sushi domain-containing protein 1 levels (CSMD1.9598.23.3)	rs2731672	T	C	-0.1569	0.0286	3.89045e-08	0.0409	0.0278	0.1412
CUB and sushi domain-containing protein 1 levels (CSMD1.9598.23.3)	rs614877	T	C	0.1497	0.0244	9.12011e-10	-0.0086	0.0263	0.7439
CUB and zona pellucida-like domain-containing protein 1 levels (CUZD1.7943.16.3)	rs117314554	A	G	-0.3163	0.0577	4.16869e-08	0.0459	0.0556	0.4094
CUB and zona pellucida-like domain-containing protein 1 levels (CUZD1.7943.16.3)	rs57537848	T	G	-0.1463	0.0247	3.23594e-09	-0.0138	0.0273	0.6132
Cullin-3 levels (CUL3.10045.47.3)	rs12331618	A	G	0.148	0.0247	1.94984e-09	0.0023	0.0214	0.9136
CXADR-like membrane protein levels (CLMP.10440.26.3)	rs11602910	A	G	-0.2406	0.0247	1.8197e-22	0.0073	0.028	0.795
Cyclic AMP-dependent transcription factor ATF-6 alpha levels (ATF6.11277.23.3)	rs6089232	T	G	0.1467	0.0255	8.51138e-09	0.021	0.0249	0.3984
Cyclic AMP-responsive element-binding protein 3-like protein 4 levels (CREB3L4.11308.8.3)	rs7541871	T	C	-0.1794	0.0257	3.01995e-12	-0.0087	0.0295	0.769
Cyclin-dependent kinase 5:Cyclin-dependent kinase 5 activator 1 complex levels (CDK5.CDK5R1.3358.51.2)	rs1329424	T	G	0.1517	0.0253	2.13796e-09	-0.029	0.0267	0.2783
Cyclin-H levels (CCNH.9848.22.3)	rs13174379	A	G	0.1667	0.0286	5.49541e-09	0.0017	0.0328	0.9576
Cystatin-8 levels (CST8.10572.65.3)	rs149197550	T	C	-0.9656	0.0508	1.86209e-80	-0.0857	0.0687	0.2124
Cystatin-8 levels (CST8.10572.65.3)	rs7925055	A	G	-0.3342	0.0579	7.76247e-09	0.0924	0.0553	0.09482
Cystatin-F levels (CST7.3302.58.1)	rs145130860	A	G	0.686	0.1154	2.81838e-09	0.1123	0.1191	0.346
Cystatin-F levels (CST7.3302.58.1)	rs6050123	T	G	0.333	0.0265	3.16228e-36	-0.0111	0.032	0.7299
Cystatin-F levels (CST7.3302.58.1)	rs72673731	T	C	-0.1654	0.0296	2.23872e-08	-0.0051	0.0321	0.8748
Cystatin-F levels (CST7.3302.58.1)	rs73905440	T	C	-0.5563	0.0918	1.38038e-09	0.1327	0.1034	0.1994
Cystatin-M levels (CST6.3303.23.2)	rs72926844	A	G	-0.5505	0.0746	1.58489e-13	-0.013	0.0831	0.8755
Cystatin-M levels (CST6.14711.27.3)	rs72926844	A	G	-0.5223	0.0747	2.63027e-12	-0.013	0.0831	0.8755
Cysteine-rich hydrophobic domain-containing protein 2 levels (CHIC2.10914.4.3)	rs241771	T	C	0.1473	0.0249	3.23594e-09	0.0019	0.0262	0.9407
Cysteine-rich hydrophobic domain-containing protein 2 levels (CHIC2.10914.4.3)	rs36045495	T	C	0.1762	0.0317	2.81838e-08	0.061	0.0347	0.07866
Cysteine-rich motor neuron 1 protein levels (CRIM1.8699.43.3)	rs16873402	T	C	-0.1531	0.028	4.67735e-08	-0.0087	0.0294	0.7668
Cysteine-rich secretory protein 2 levels (CRISP2.9282.12.3)	rs2127754	A	G	0.1568	0.0258	1.28825e-09	0.0433	0.0267	0.104
Cysteine-rich secretory protein 2 levels (CRISP2.9282.12.3)	rs7762853	T	C	0.2255	0.0406	2.75423e-08	0.0018	0.0481	0.9699
Cysteine-rich secretory protein 2 levels (CRISP2.9282.12.3)	rs7767044	T	C	0.1612	0.0284	1.38038e-08	-0.0287	0.0309	0.3522
Cysteine-rich secretory protein 2 levels (CRISP2.9282.12.3)	rs79032588	T	C	-0.3098	0.0563	3.63078e-08	0.0193	0.0645	0.7645
Cysteine-rich secretory protein LCCL domain-containing 2 levels (CRISPLD2.5691.2.3)	rs1391103	A	G	-0.1421	0.025	1.23027e-08	-0.0034	0.0265	0.8977
Cysteine-rich secretory protein LCCL domain-containing 2 levels (CRISPLD2.5691.2.3)	rs193446	A	G	-0.1455	0.0249	5.24807e-09	-0.013	0.0263	0.6221
Cysteine-rich secretory protein LCCL domain-containing 2 levels (CRISPLD2.5691.2.3)	rs7896518	A	G	0.1406	0.0257	4.2658e-08	0.0464	0.0266	0.08086
Cysteine-rich with EGF-like domain protein 1 levels (CRELD1.7628.40.3)	rs114445681	A	G	0.4802	0.0813	3.46737e-09	0.0646	0.0866	0.4554
Cysteine-rich with EGF-like domain protein 1 levels (CRELD1.7628.40.3)	rs116108356	T	C	0.5632	0.0718	4.36516e-15	-0.0389	0.077	0.6129
Cysteine-rich with EGF-like domain protein 1 levels (CRELD1.7628.40.3)	rs141800901	T	C	0.6585	0.0955	5.24807e-12	-0.0571	0.1188	0.6308
Cysteine-rich with EGF-like domain protein 1 levels (CRELD1.7628.40.3)	rs147937645	A	G	-0.6312	0.0908	3.63078e-12	0.0682	0.119	0.5667
Cysteine-rich with EGF-like domain protein 1 levels (CRELD1.7628.40.3)	rs149616715	T	C	-0.4133	0.0748	3.31131e-08	-0.0711	0.0848	0.4024
Cysteine-rich with EGF-like domain protein 1 levels (CRELD1.7628.40.3)	rs34798886	A	G	-0.7854	0.0785	1.51356e-23	0.047	0.0915	0.6076
Cysteine-rich with EGF-like domain protein 1 levels (CRELD1.7628.40.3)	rs75487392	A	G	-0.7483	0.0888	3.54813e-17	-0.0739	0.0941	0.4323
Cytochrome b-c1 complex subunit 7 levels (UQCRB.12957.62.3)	rs241771	T	C	0.1383	0.0249	2.81838e-08	0.0019	0.0262	0.9407
Cytochrome b-c1 complex subunit 7 levels (UQCRB.12957.62.3)	rs6926771	A	G	-0.1759	0.031	1.38038e-08	-0.0107	0.0366	0.7698
Cytochrome c levels (CYCS.2942.50.2)	rs13210074	A	C	0.1394	0.0253	3.80189e-08	-0.06	0.0269	0.02555
Cytochrome c oxidase assembly factor 3 homolog, mitochondrial levels (COA3.7888.58.3)	rs1329424	T	G	0.1456	0.0253	9.12011e-09	-0.029	0.0267	0.2783
Cytochrome c oxidase assembly factor 3 homolog, mitochondrial levels (COA3.7888.58.3)	rs429017	A	G	0.1546	0.0272	1.34896e-08	0.0345	0.0257	0.1792
Cytochrome c oxidase subunit 4 isoform 2, mitochondrial levels (COX4I2.7850.1.3)	rs1329424	T	G	0.1885	0.0253	8.31764e-14	-0.029	0.0267	0.2783
Cytochrome c oxidase subunit 8A, mitochondrial levels (COX8A.10497.242.3)	rs6069672	T	C	0.1408	0.0249	1.54882e-08	0.0267	0.0263	0.3095
Cytoglobin levels (CYGB.11546.7.3)	rs10916376	A	G	-0.1433	0.026	3.71535e-08	0.0183	0.0274	0.5048
Cytohesin-2 levels (CYTH2.12533.135.3)	rs241771	T	C	0.1407	0.0249	1.62181e-08	0.0019	0.0262	0.9407
Cytohesin-4 levels (CYTH4.12746.4.3)	rs13184629	A	C	0.2121	0.0389	4.7863e-08	0.0305	0.0421	0.4687
Cytohesin-4 levels (CYTH4.12746.4.3)	rs9534271	T	C	-0.3038	0.0503	1.51356e-09	-0.0209	0.0564	0.7105
Cytokine receptor common subunit beta levels (CSF2RB.10512.13.3)	rs909486	T	C	-0.1402	0.0251	2.45471e-08	0.0257	0.0267	0.3354
Cytoskeleton-associated protein 2 levels (CKAP2.5345.51.3)	rs1329424	T	G	0.1615	0.0253	1.77828e-10	-0.029	0.0267	0.2783
Cytoskeleton-associated protein 2 levels (CKAP2.5345.51.3)	rs2299257	A	C	-0.1543	0.0258	2.23872e-09	-0.0328	0.0233	0.1582
Cytoskeleton-associated protein 2 levels (CKAP2.5345.51.3)	rs241771	T	C	0.1491	0.0249	2.04174e-09	0.0019	0.0262	0.9407
Cytoskeleton-associated protein 2 levels (CKAP2.5345.51.3)	rs41290120	A	G	0.4658	0.0583	1.41254e-15	-0.0654	0.0605	0.2798
Cytoskeleton-associated protein 2 levels (CKAP2.5345.51.3)	rs7254892	A	G	0.5935	0.0711	7.24436e-17	0.0158	0.076	0.8348
Cytosolic non-specific dipeptidase levels (CNDP2.3192.3.2)	rs112492117	T	C	-0.2421	0.0431	1.99526e-08	0.0218	0.0469	0.6424
D-glucuronyl C5-epimerase levels (GLCE.7808.5.3)	rs11072065	T	G	0.1694	0.0244	4.2658e-12	-0.0128	0.0266	0.6314
D-glucuronyl C5-epimerase levels (GLCE.7808.5.3)	rs17360351	A	G	0.6524	0.0432	1.58489e-51	-0.093	0.0504	0.065
D-glucuronyl C5-epimerase levels (GLCE.7808.5.3)	rs2886307	A	G	0.1538	0.0278	3.16228e-08	0.045	0.0308	0.1444
D-glucuronyl C5-epimerase levels (GLCE.7808.5.3)	rs7030248	A	G	-0.1557	0.0262	2.88403e-09	-0.0063	0.0248	0.7991
DCN1-like protein 3 levels (DCUN1D3.13553.4.3)	rs2973551	T	C	-0.1357	0.0247	3.80189e-08	-0.0549	0.0263	0.03683
DCN1-like protein 5 levels (DCUN1D5.8760.10.3)	rs1329424	T	G	0.1767	0.0253	2.81838e-12	-0.029	0.0267	0.2783
DCN1-like protein 5 levels (DCUN1D5.8760.10.3)	rs8068072	A	G	0.1536	0.025	8.51138e-10	0.0034	0.03	0.9096
DCN1-like protein 5 levels (DCUN1D5.8760.10.3)	rs9881048	A	C	0.1851	0.032	7.24436e-09	0.056	0.0372	0.1323
Dedicator of cytokinesis protein 9 levels (DOCK9.14002.18.3)	rs11710798	A	C	0.2661	0.0398	2.39883e-11	0.0101	0.0421	0.8115
Deformed epidermal autoregulatory factor 1 homolog levels (DEAF1.6369.82.3)	rs73045691	A	G	0.1669	0.0277	1.8197e-09	-0.0074	0.0293	0.7999
Deoxycytidine kinase levels (DCK.9836.20.3)	rs12972970	A	G	0.2151	0.0344	3.89045e-10	-0.0212	0.0383	0.5797
Deoxycytidine kinase levels (DCK.9836.20.3)	rs1329424	T	G	0.1467	0.0253	7.07946e-09	-0.029	0.0267	0.2783
Deoxynucleoside triphosphate triphosphohydrolase SAMHD1 levels (SAMHD1.11303.7.3)	rs241777	T	C	-0.14	0.0244	1e-08	-0.0127	0.0272	0.6413
Dermatopontin levels (DPT.4979.34.2)	rs11801503	A	G	-0.2286	0.0332	6.16595e-12	0.0517	0.0371	0.164
Dermatopontin levels (DPT.4979.34.2)	rs61801929	T	C	-0.1763	0.0274	1.20226e-10	0.0092	0.024	0.7017
Dermatopontin levels (DPT.4979.34.2)	rs686610	A	G	0.3385	0.0242	2.29087e-44	0.0042	0.026	0.8705
Desmocollin-2 levels (DSC2.13126.52.3)	rs3910498	A	G	-0.1627	0.0285	1.12202e-08	0.0013	0.0277	0.9621
Desmocollin-3 levels (DSC3.4981.6.1)	rs12446816	A	G	-0.1426	0.0257	2.75423e-08	-0.0583	0.0272	0.03198
Desmoglein-1 levels (DSG1.2976.58.2)	rs1329424	T	G	0.1622	0.0253	1.47911e-10	-0.029	0.0267	0.2783
Desmoglein-2 levels (DSG2.9484.75.3)	rs12378537	T	C	0.2579	0.0454	1.38038e-08	-0.012	0.0477	0.8011
Desmoglein-2 levels (DSG2.9484.75.3)	rs7239805	T	C	-0.1366	0.0246	2.81838e-08	0.015	0.0259	0.5628
Diablo homolog, mitochondrial levels (DIABLO.3122.6.2)	rs10013945	A	G	0.1849	0.0294	3.38844e-10	-0.0065	0.034	0.8496
Diamine acetyltransferase 1 levels (SAT1.9859.180.3)	rs2688862	T	C	-0.1445	0.0256	1.65959e-08	0.0012	0.0269	0.9631
Diamine acetyltransferase 2 levels (SAT2.12524.18.3)	rs10438740	A	G	-0.1432	0.0252	1.31826e-08	-0.0246	0.0263	0.349
Diamine acetyltransferase 2 levels (SAT2.12524.18.3)	rs2299257	A	C	-0.1428	0.0258	3.23594e-08	-0.0328	0.0233	0.1582
Dickkopf-like protein 1 levels (DKKL1.3644.5.4)	rs241771	T	C	-0.1426	0.0249	1.02329e-08	0.0019	0.0262	0.9407
Dickkopf-related protein 1 levels (DKK1.3535.84.1)	rs6988664	A	G	0.1728	0.0288	2.04174e-09	0.0435	0.0266	0.1015
Dickkopf-related protein 1 levels (DKK1.3535.84.1)	rs7073746	A	G	-0.1453	0.0251	6.91831e-09	0.0382	0.0262	0.144
Dickkopf-related protein 1 levels (DKK1.3535.84.1)	rs7097068	T	G	0.1737	0.0254	8.12831e-12	-0.046	0.0263	0.08014
Dickkopf-related protein 3 levels (DKK3.3607.71.6)	rs3750938	A	C	0.188	0.0297	2.29087e-10	-0.0365	0.0312	0.2412
Dickkopf-related protein 4 levels (DKK4.3365.7.2)	rs11652557	A	G	0.2724	0.0492	3.0903e-08	-0.0524	0.0542	0.3333
Dickkopf-related protein 4 levels (DKK4.3365.7.2)	rs6988664	A	G	0.1652	0.0288	1.02329e-08	0.0435	0.0266	0.1015
Dickkopf-related protein 4 levels (DKK4.3365.7.2)	rs7073746	A	G	-0.1434	0.0251	1.07152e-08	0.0382	0.0262	0.144
Dickkopf-related protein 4 levels (DKK4.3365.7.2)	rs7097068	T	G	0.1672	0.0254	4.67735e-11	-0.046	0.0263	0.08014
Dihydrofolate reductase levels (DHFR.9823.2.3)	rs2362479	T	C	-0.188	0.0302	5.01187e-10	-0.0224	0.0322	0.4865
Dihydrofolate reductase levels (DHFR.9823.2.3)	rs687621	A	G	-0.1802	0.0265	9.54993e-12	0.0115	0.0248	0.6412
Dihydrofolate reductase levels (DHFR.9823.2.3)	rs7298566	A	C	-0.2278	0.0343	2.95121e-11	-0.0342	0.0372	0.3584
Dihydropteridine reductase levels (QDPR.11257.1.3)	rs2581888	A	G	0.1423	0.0261	4.7863e-08	-0.027	0.03	0.3676
Dihydropteridine reductase levels (QDPR.11257.1.3)	rs67076516	A	G	0.2756	0.0339	4.46684e-16	0.0403	0.0411	0.3263
Dipeptidase 2 levels (DPEP2.8327.26.3)	rs17052256	A	G	-0.1365	0.025	4.7863e-08	0.0144	0.0241	0.5514
Dipeptidase 2 levels (DPEP2.8327.26.3)	rs2519093	T	C	-0.2256	0.032	1.8197e-12	-0.0201	0.0296	0.4976
Dipeptidase 2 levels (DPEP2.8327.26.3)	rs2731672	T	C	0.223	0.0284	4.16869e-15	0.0409	0.0278	0.1412
Dipeptidase 2 levels (DPEP2.8327.26.3)	rs7661323	T	G	0.1444	0.0248	6.0256e-09	-0.0104	0.0231	0.6519
Dipeptidyl peptidase 2 levels (DPP7.8346.9.3)	rs10124249	A	G	-0.1647	0.0284	6.45654e-09	0.0428	0.0312	0.1707
Dipeptidyl peptidase 2 levels (DPP7.3608.12.5)	rs241770	A	G	-0.1528	0.0266	8.70964e-09	0.0316	0.0282	0.2628
Dipeptidyl peptidase 2 levels (DPP7.3608.12.5)	rs3820897	T	C	0.206	0.0332	5.62341e-10	-0.0001	0.0322	0.9973
Discoidin, CUB and LCCL domain-containing protein 2 levels (DCBLD2.9338.2.3)	rs112635299	T	G	0.5205	0.0839	5.49541e-10	0.0976	0.0907	0.282
Discoidin, CUB and LCCL domain-containing protein 2 levels (DCBLD2.9338.2.3)	rs2439237	T	C	-0.1371	0.0248	3.31131e-08	-0.0053	0.0263	0.8397
Discoidin, CUB and LCCL domain-containing protein 2 levels (DCBLD2.9338.2.3)	rs72932678	T	C	-0.2272	0.0376	1.51356e-09	0.0199	0.0413	0.6309
Disintegrin and metalloproteinase domain-containing protein 11 levels (ADAM11.6586.19.3)	rs3820897	T	C	0.3425	0.0329	2.0893e-25	-0.0001	0.0322	0.9973
Disintegrin and metalloproteinase domain-containing protein 11 levels (ADAM11.6586.19.3)	rs395908	A	G	-0.1816	0.0329	3.46737e-08	-0.0104	0.0338	0.7586
Disintegrin and metalloproteinase domain-containing protein 23 levels (ADAM23.7049.2.3)	rs13412126	T	C	-0.1523	0.0248	8.51138e-10	-0.0092	0.0235	0.6953
Disintegrin and metalloproteinase domain-containing protein 23 levels (ADAM23.7049.2.3)	rs1562660	T	C	-0.3041	0.0297	1.38038e-24	-0.0517	0.0331	0.1178
Disintegrin and metalloproteinase domain-containing protein 23 levels (ADAM23.7049.2.3)	rs7470777	A	G	-0.2774	0.0501	3.01995e-08	0.0527	0.0448	0.2389
Disks large homolog 3 levels (DLG3.7897.75.3)	rs9994208	A	G	0.1445	0.0259	2.51189e-08	-0.0024	0.0239	0.9208
DNA repair protein RAD51 homolog 1 levels (RAD51.2871.73.2)	rs1329424	T	G	0.1632	0.0253	1.14815e-10	-0.029	0.0267	0.2783
DNA repair protein RAD51 homolog 4 levels (RAD51L3.12554.10.3)	rs111316182	T	C	0.5874	0.1039	1.54882e-08	0.1338	0.1018	0.1886
DNA repair protein RAD51 homolog 4 levels (RAD51L3.12554.10.3)	rs117978821	T	C	1.0824	0.0711	2.34423e-52	0.0729	0.0681	0.2845
DNA repair protein RAD51 homolog 4 levels (RAD51L3.12554.10.3)	rs62128824	T	C	0.1896	0.0325	5.24807e-09	-0.0295	0.033	0.3711
DNA repair protein XRCC4 levels (XRCC4.9886.28.3)	rs17573790	A	C	0.2399	0.0424	1.51356e-08	-0.0958	0.0465	0.03967
DNA repair protein XRCC4 levels (XRCC4.9886.28.3)	rs73045691	A	G	0.2471	0.0276	3.16228e-19	-0.0074	0.0293	0.7999
DNA-3-methyladenine glycosylase levels (MPG.12438.127.3)	rs6509817	A	G	-0.1552	0.0242	1.31826e-10	-0.0112	0.0265	0.6737
DNA-binding protein inhibitor ID-1 levels (ID1.9436.2.3)	rs1329424	T	G	0.1472	0.0253	6.30957e-09	-0.029	0.0267	0.2783
DNA-binding protein inhibitor ID-2 levels (ID2.9426.73.3)	rs6815457	A	G	-0.1583	0.0281	1.7378e-08	0.0401	0.0304	0.1866
DNA-binding protein SATB1 levels (SATB1.13511.29.3)	rs72673751	T	C	0.1834	0.0321	1.07152e-08	-0.0201	0.0394	0.6104
DNA-directed RNA polymerases I and III subunit RPAC1 levels (POLR1C.12939.1.3)	rs1329424	T	G	0.1525	0.0253	1.77828e-09	-0.029	0.0267	0.2783
DNA-directed RNA polymerases I and III subunit RPAC1 levels (POLR1C.12939.1.3)	rs6857	T	C	0.1813	0.0324	2.23872e-08	-0.0577	0.0328	0.07869
DNA/RNA-binding protein KIN17 levels (KIN.14643.27.3)	rs3917550	A	G	0.2055	0.0369	2.5704e-08	0.0187	0.0305	0.5404
DNA/RNA-binding protein KIN17 levels (KIN.14643.27.3)	rs41290120	A	G	0.3405	0.0586	6.16595e-09	-0.0654	0.0605	0.2798
DNA/RNA-binding protein KIN17 levels (KIN.14643.27.3)	rs7254892	A	G	0.4612	0.0714	1.07152e-10	0.0158	0.076	0.8348
DNA/RNA-binding protein KIN17 levels (KIN.14643.27.3)	rs7469795	T	C	-0.1516	0.0272	2.34423e-08	0.0293	0.0258	0.2561
DnaJ homolog subfamily A member 4 levels (DNAJA4.9744.139.3)	rs34833901	T	C	-0.158	0.0289	4.7863e-08	-0.031	0.0259	0.232
DnaJ homolog subfamily B member 11 levels (DNAJB11.7110.2.3)	rs72673731	T	C	-0.1666	0.0296	1.77828e-08	-0.0051	0.0321	0.8748
DnaJ homolog subfamily B member 11 levels (DNAJB11.7110.2.3)	rs9821437	A	G	-0.2881	0.0518	2.69153e-08	0.0737	0.0511	0.1493
DnaJ homolog subfamily B member 14 levels (DNAJB14.8053.16.3)	rs7259148	T	C	0.3476	0.0248	1.14815e-44	-0.0295	0.0265	0.2655
DnaJ homolog subfamily B member 9 levels (DNAJB9.11214.40.3)	rs111878774	T	C	0.1791	0.029	6.60693e-10	-0.0554	0.0314	0.07716
DnaJ homolog subfamily B member 9 levels (DNAJB9.11214.40.3)	rs112635299	T	G	0.7256	0.0834	3.38844e-18	0.0976	0.0907	0.282
DnaJ homolog subfamily C member 30 levels (DNAJC30.7866.11.3)	rs56092663	A	C	-0.2605	0.0477	4.57088e-08	0.0949	0.056	0.09037
Dolichyl-diphosphooligosaccharide--protein glycosyltransferase subunit 1 levels (RPN1.6458.6.3)	rs36502	A	G	-0.246	0.0425	7.24436e-09	-0.04	0.0502	0.4253
Dolichyl-diphosphooligosaccharide--protein glycosyltransferase subunit 1 levels (RPN1.6458.6.3)	rs7247464	T	C	0.2123	0.0389	4.89779e-08	-0.0379	0.0376	0.3128
Dolichyl-diphosphooligosaccharide--protein glycosyltransferase subunit 1 levels (RPN1.6458.6.3)	rs8109852	T	G	-0.2193	0.0309	1.34896e-12	-0.0073	0.0362	0.8393
Dolichyl-diphosphooligosaccharide--protein glycosyltransferase subunit 1 levels (RPN1.6458.6.3)	rs9304719	T	C	0.2668	0.0288	1.7378e-20	-0.0536	0.026	0.03897
Dolichyl-diphosphooligosaccharide--protein glycosyltransferase subunit 1 levels (RPN1.10490.3.3)	rs59855017	T	C	0.1567	0.0263	2.39883e-09	-0.0164	0.028	0.5574
Dorsal root ganglia homeobox protein levels (DRGX.8034.6.3)	rs4987333	A	G	-0.5571	0.1017	4.2658e-08	-0.1198	0.1003	0.2324
Dorsal root ganglia homeobox protein levels (DRGX.8034.6.3)	rs6658866	A	G	0.4445	0.0239	1.94984e-77	0.0132	0.0266	0.6205
Down syndrome cell adhesion molecule levels (DSCAM.9175.48.3)	rs79388864	T	G	-0.4096	0.0747	4.16869e-08	-0.0413	0.0695	0.5519
Drebrin-like protein levels (DBNL.4978.54.2)	rs10013653	A	C	0.1416	0.0253	2.23872e-08	0.0209	0.0267	0.4343
Drebrin-like protein levels (DBNL.4978.54.2)	rs2731672	T	C	-0.2006	0.0285	1.86209e-12	0.0409	0.0278	0.1412
Dual specificity mitogen-activated protein kinase kinase 3 levels (MAP2K3.6151.18.3)	rs614877	T	C	-0.145	0.0245	3.0903e-09	-0.0086	0.0263	0.7439
Dual specificity mitogen-activated protein kinase kinase 3 levels (MAP2K3.6151.18.3)	rs7259148	T	C	0.1741	0.0253	6.16595e-12	-0.0295	0.0265	0.2655
Dual specificity mitogen-activated protein kinase kinase 4 levels (MAP2K4.5242.37.3)	rs10770	T	C	0.4814	0.038	1.09648e-36	0.0026	0.0415	0.9506
Dual specificity mitogen-activated protein kinase kinase 4 levels (MAP2K4.5242.37.3)	rs5030091	T	C	-0.1556	0.0258	1.51356e-09	0.0319	0.0243	0.189
Dual specificity mitogen-activated protein kinase kinase 4 levels (MAP2K4.5242.37.3)	rs59378034	A	C	-0.1591	0.0271	4.46684e-09	0.0317	0.0284	0.2657
Dual specificity mitogen-activated protein kinase kinase 4 levels (MAP2K4.5242.37.3)	rs6682741	T	C	0.2504	0.0301	9.54993e-17	-0.0147	0.0336	0.6612
Dual specificity protein kinase CLK2 levels (CLK2.11327.56.3)	rs1329424	T	G	0.1731	0.0253	7.76247e-12	-0.029	0.0267	0.2783
Dual specificity protein kinase CLK2 levels (CLK2.11327.56.3)	rs34059968	A	G	-0.3409	0.0596	1.04713e-08	-0.0352	0.0801	0.6604
Dual specificity protein phosphatase 13 isoform A levels (DUSP13.6525.17.3)	rs10509357	A	G	0.1539	0.0275	2.18776e-08	0.045	0.0299	0.1318
Dual specificity protein phosphatase 13 isoform A levels (DUSP13.6525.17.3)	rs11768074	A	G	0.2102	0.0344	1e-09	-0.0097	0.029	0.7388
Dual specificity protein phosphatase 13 isoform A levels (DUSP13.6525.17.3)	rs12772120	A	G	0.1824	0.0283	1.12202e-10	-0.0642	0.0326	0.04871
Dual specificity protein phosphatase 13 isoform A levels (DUSP13.6525.17.3)	rs3763168	A	G	-0.4015	0.0726	3.16228e-08	-0.0556	0.0803	0.4887
Dual specificity protein phosphatase 13 isoform A levels (DUSP13.6525.17.3)	rs854537	A	G	0.1711	0.0278	8.12831e-10	-0.0003	0.029	0.9914
Dual specificity protein phosphatase 4 levels (DUSP4.10035.6.3)	rs241771	T	C	0.1486	0.0249	2.29087e-09	0.0019	0.0262	0.9407
Dual specificity tyrosine-phosphorylation-regulated kinase 3 levels (DYRK3.4359.87.1)	rs241780	A	G	0.137	0.025	4.2658e-08	0.0013	0.0267	0.9623
Dynactin subunit 2 levels (DCTN2.5879.51.3)	rs11064498	A	G	0.2019	0.0352	9.33254e-09	-0.0085	0.0328	0.7951
Dynactin-associated protein levels (DYNAP.10692.48.3)	rs614877	T	C	0.1408	0.0245	8.70964e-09	-0.0086	0.0263	0.7439
E-selectin levels (SELE.3470.1.2)	rs12288924	A	G	-0.1788	0.0315	1.31826e-08	-0.0367	0.0335	0.2735
E-selectin levels (SELE.3470.1.2)	rs7030248	A	G	0.2612	0.026	8.31764e-24	-0.0063	0.0248	0.7991
E-selectin levels (SELE.3470.1.2)	rs7849542	A	G	-0.2474	0.0273	1.28825e-19	0.0369	0.0307	0.2294
E3 ubiquitin-protein ligase NEURL1 levels (NEURL1.13604.27.3)	rs2237582	A	G	-0.163	0.0274	2.81838e-09	-0.0269	0.0233	0.2482
E3 ubiquitin-protein ligase pellino homolog 2 levels (PELI2.12702.13.3)	rs614877	T	C	-0.1508	0.0244	6.91831e-10	-0.0086	0.0263	0.7439
E3 ubiquitin-protein ligase RNF128 levels (RNF128.6510.56.3)	rs1329424	T	G	0.1453	0.0253	9.77237e-09	-0.029	0.0267	0.2783
E3 ubiquitin-protein ligase RNF128 levels (RNF128.6510.56.3)	rs241788	A	C	-0.145	0.0265	4.67735e-08	0.0217	0.0282	0.4424
E3 ubiquitin-protein ligase RNF13 levels (RNF13.8087.250.3)	rs4239214	A	G	0.2537	0.0412	7.58578e-10	-0.0164	0.0514	0.7491
E3 ubiquitin-protein ligase RNF13 levels (RNF13.8087.250.3)	rs66965282	A	G	-0.3213	0.0346	1.44544e-20	-0.0328	0.0322	0.308
E3 ubiquitin-protein ligase RNF43 levels (RNF43.14120.2.3)	rs241777	T	C	-0.1392	0.0244	1.23027e-08	-0.0127	0.0272	0.6413
E3 ubiquitin-protein ligase RNF8 levels (RNF8.14663.44.3)	rs2237582	A	G	-0.1888	0.0274	5.37032e-12	-0.0269	0.0233	0.2482
E3 ubiquitin-protein ligase RNF8 levels (RNF8.14663.44.3)	rs8068072	A	G	0.1464	0.025	5.01187e-09	0.0034	0.03	0.9096
Ecto-ADP-ribosyltransferase 3 levels (ART3.10970.3.3)	rs56105413	T	C	-0.3853	0.0476	5.88844e-16	-0.05	0.0523	0.3384
Ecto-ADP-ribosyltransferase 3 levels (ART3.10970.3.3)	rs6811781	T	C	0.3099	0.0348	5.37032e-19	-0.0644	0.0301	0.03228
Ecto-ADP-ribosyltransferase 3 levels (ART3.7970.315.3)	rs3743884	T	C	-0.1368	0.025	4.57088e-08	-0.0147	0.0275	0.593
Ecto-ADP-ribosyltransferase 3 levels (ART3.7970.315.3)	rs56105413	T	C	-0.3527	0.0477	1.38038e-13	-0.05	0.0523	0.3384
Ecto-ADP-ribosyltransferase 3 levels (ART3.7970.315.3)	rs6811781	T	C	0.2827	0.0349	5.12861e-16	-0.0644	0.0301	0.03228
Ecto-ADP-ribosyltransferase 4 levels (ART4.6576.1.3)	rs10846071	T	C	0.7309	0.0218	1e-200	-0.0166	0.0248	0.5036
Ecto-ADP-ribosyltransferase 4 levels (ART4.6576.1.3)	rs751550	T	C	0.2606	0.0389	2.13796e-11	-0.0187	0.0451	0.6786
Ecto-ADP-ribosyltransferase 4 levels (ART4.6576.1.3)	rs7973852	A	G	-0.1566	0.0258	1.20226e-09	0.0007	0.0272	0.9788
Ecto-ADP-ribosyltransferase 4 levels (ART4.6576.1.3)	rs7979291	T	C	-0.1977	0.0249	2.04174e-15	0.0131	0.0241	0.5849
Ectodysplasin-A, secreted form levels (EDA.14024.196.3)	rs1329424	T	G	0.1446	0.0253	1.1749e-08	-0.029	0.0267	0.2783
Ectonucleoside triphosphate diphosphohydrolase 1 levels (ENTPD1.7999.23.3)	rs1272125	A	C	0.1389	0.0246	1.58489e-08	0.0097	0.0229	0.6701
Ectonucleoside triphosphate diphosphohydrolase 3 levels (ENTPD3.4436.1.2)	rs1329424	T	G	0.1486	0.0253	4.57088e-09	-0.029	0.0267	0.2783
Ectonucleoside triphosphate diphosphohydrolase 5 levels (ENTPD5.4437.56.3)	rs10864411	T	C	0.1489	0.0254	4.7863e-09	-0.0347	0.0276	0.2089
Ectonucleoside triphosphate diphosphohydrolase 5 levels (ENTPD5.4437.56.3)	rs112635299	T	G	0.5147	0.0839	8.51138e-10	0.0976	0.0907	0.282
Ectonucleoside triphosphate diphosphohydrolase 5 levels (ENTPD5.4437.56.3)	rs4619337	T	C	0.1383	0.0251	3.71535e-08	-0.0141	0.0271	0.6038
Ectonucleoside triphosphate diphosphohydrolase 5 levels (ENTPD5.4437.56.3)	rs62006078	A	G	-0.2687	0.0478	1.8197e-08	0.0401	0.0496	0.419
Ectonucleoside triphosphate diphosphohydrolase 6 levels (ENTPD6.8932.1.3)	rs2741013	T	C	0.1498	0.0271	3.31131e-08	0.0194	0.0284	0.4943
Ectonucleotide pyrophosphatase/phosphodiesterase family member 5 levels (ENPP5.6556.5.3)	rs11758298	T	C	0.2356	0.0334	1.7378e-12	0.0022	0.0398	0.9551
Ectonucleotide pyrophosphatase/phosphodiesterase family member 5 levels (ENPP5.6556.5.3)	rs1980530	A	G	-0.3956	0.0348	5.12861e-30	0.0227	0.0426	0.5942
Ectonucleotide pyrophosphatase/phosphodiesterase family member 5 levels (ENPP5.6556.5.3)	rs62400490	A	C	-1.0622	0.0979	1.90546e-27	0.0257	0.1179	0.8274
Ectonucleotide pyrophosphatase/phosphodiesterase family member 7 levels (ENPP7.4435.66.2)	rs9915263	A	C	-0.3419	0.0254	2.0893e-41	0.0208	0.0259	0.4215
EH domain-binding protein 1 levels (EHBP1.12813.18.3)	rs12127364	A	C	0.1705	0.0286	2.34423e-09	-0.0151	0.0274	0.5821
Elafin levels (PI3.4982.54.1)	rs6073581	T	C	0.1757	0.0279	2.95121e-10	-0.0232	0.0311	0.4544
EMILIN-3 levels (EMILIN3.8773.172.3)	rs6016552	A	G	-0.1972	0.0262	5.12861e-14	0.0224	0.0274	0.4144
EMILIN-3 levels (EMILIN3.8964.14.3)	rs149473087	A	C	0.3702	0.0657	1.7378e-08	-0.0119	0.0646	0.8539
EMILIN-3 levels (EMILIN3.9991.112.3)	rs241777	T	C	0.1389	0.0244	1.31826e-08	-0.0127	0.0272	0.6413
Endogenous retrovirus group V member 1 Env polyprotein levels (ERVV.1.12531.5.3)	rs1329424	T	G	0.1864	0.0253	1.62181e-13	-0.029	0.0267	0.2783
Endoglin levels (ENG.4908.6.1)	rs7873522	T	C	-0.1447	0.0264	4.16869e-08	0.0262	0.0252	0.2989
Endoplasmic reticulum aminopeptidase 1 levels (ERAP1.4964.67.1)	rs145455208	T	C	-0.1834	0.0279	5.12861e-11	-0.0264	0.0278	0.3424
Endoplasmic reticulum aminopeptidase 1 levels (ERAP1.4964.67.1)	rs150902001	T	C	0.5786	0.0687	3.71535e-17	0.0406	0.0747	0.5864
Endoplasmic reticulum aminopeptidase 1 levels (ERAP1.4964.67.1)	rs246109	A	G	-0.5665	0.0562	6.45654e-24	-0.0411	0.0556	0.4595
Endoplasmic reticulum aminopeptidase 1 levels (ERAP1.4964.67.1)	rs261234	T	C	-0.1664	0.0269	6.30957e-10	-0.0091	0.0303	0.7648
Endoplasmic reticulum aminopeptidase 2 levels (ERAP2.8960.3.3)	rs155041	A	C	-0.2062	0.0247	6.30957e-17	-0.0166	0.0268	0.5353
Endoplasmic reticulum aminopeptidase 2 levels (ERAP2.8960.3.3)	rs156015	A	G	-0.1791	0.027	3.31131e-11	-0.0322	0.0309	0.2964
Endoplasmic reticulum aminopeptidase 2 levels (ERAP2.8960.3.3)	rs34508280	T	C	-0.5479	0.0914	2.04174e-09	-0.0004	0.0774	0.9963
Endoplasmic reticulum aminopeptidase 2 levels (ERAP2.8960.3.3)	rs75508776	A	G	0.483	0.058	8.31764e-17	0.01	0.0592	0.8653
Endoplasmic reticulum lectin 1 levels (ERLEC1.8957.72.3)	rs58515086	T	C	0.1771	0.0308	9.54993e-09	0.0471	0.0332	0.1564
Endoplasmic reticulum mannosyl-oligosaccharide 1,2-alpha-mannosidase levels (MAN1B1.7071.23.4)	rs75572374	A	G	-0.1978	0.0363	4.89779e-08	0.0153	0.0344	0.6572
Endoplasmic reticulum mannosyl-oligosaccharide 1,2-alpha-mannosidase levels (MAN1B1.7071.23.4)	rs942588	T	C	0.3137	0.0566	2.95121e-08	0.0868	0.0582	0.1356
Endoplasmin levels (HSP90B1.6393.63.3)	rs10507173	A	G	-0.9125	0.0832	5.49541e-28	0.0348	0.0996	0.7269
Endoplasmin levels (HSP90B1.6393.63.3)	rs148868901	A	G	-0.7172	0.1024	2.51189e-12	0.1141	0.1296	0.3787
Endoplasmin levels (HSP90B1.6393.63.3)	rs17505851	A	G	-0.2395	0.0292	2.13796e-16	0.0162	0.0289	0.5736
Endoplasmin levels (HSP90B1.6393.63.3)	rs35140616	T	C	0.2575	0.0358	6.76083e-13	0.0352	0.0332	0.2883
Endothelial cell-selective adhesion molecule levels (ESAM.7841.84.3)	rs12293670	A	G	0.1523	0.0261	5.37032e-09	-0.0137	0.0251	0.5869
Endothelial cell-selective adhesion molecule levels (ESAM.7841.84.3)	rs8176751	T	C	0.2601	0.0432	1.7378e-09	-0.046	0.045	0.3068
Endothelial cell-selective adhesion molecule levels (ESAM.2981.9.3)	rs4935894	T	C	0.1967	0.0302	6.91831e-11	-0.0204	0.0313	0.5141
Endothelial cell-selective adhesion molecule levels (ESAM.2981.9.3)	rs8176751	T	C	0.2739	0.0432	2.23872e-10	-0.046	0.045	0.3068
Endothelial differentiation-related factor 1 levels (EDF1.12415.122.3)	rs7259148	T	C	0.3487	0.0248	5.37032e-45	-0.0295	0.0265	0.2655
Endothelin-2 levels (EDN2.12574.36.3)	rs111878774	T	C	-0.1873	0.029	1e-10	-0.0554	0.0314	0.07716
Endothelin-2 levels (EDN2.12574.36.3)	rs12331618	A	G	0.1714	0.0246	3.31131e-12	0.0023	0.0214	0.9136
Endothelin-2 levels (EDN2.12574.36.3)	rs2731672	T	C	0.1782	0.0285	4.0738e-10	0.0409	0.0278	0.1412
Endothelin-converting enzyme 1 levels (ECE1.3611.70.4)	rs241771	T	C	-0.1374	0.0249	3.38844e-08	0.0019	0.0262	0.9407
Endothelin-converting enzyme 1 levels (ECE1.3611.70.4)	rs2619152	T	C	0.1794	0.0269	2.45471e-11	0.0243	0.0318	0.4448
Endothelin-converting enzyme 1 levels (ECE1.3611.70.4)	rs73232756	A	G	0.2168	0.0288	5.37032e-14	-0.0552	0.0261	0.03414
Endothelin-converting enzyme 1 levels (ECE1.8767.44.3)	rs1329424	T	G	0.1521	0.0253	1.94984e-09	-0.029	0.0267	0.2783
Endothelin-converting enzyme 1 levels (ECE1.8767.44.3)	rs8068072	A	G	0.1376	0.0251	4.0738e-08	0.0034	0.03	0.9096
Envoplakin levels (EVPL.14019.73.3)	rs7280453	A	G	0.1545	0.0272	1.31826e-08	-0.0337	0.0323	0.2966
Eotaxin levels (CCL11.5301.7.3)	rs12075	A	G	0.2291	0.0252	8.51138e-20	-0.0028	0.0263	0.9168
Eotaxin levels (CCL11.5301.7.3)	rs2229593	T	C	0.4696	0.0764	7.76247e-10	0.0057	0.0723	0.9368
Eotaxin levels (CCL11.5301.7.3)	rs339659	A	G	-0.1602	0.0284	1.62181e-08	0.0112	0.0318	0.7253
EP300-interacting inhibitor of differentiation 3 levels (EID3.8079.39.3)	rs74181667	A	G	0.1479	0.0258	9.33254e-09	-0.0317	0.0287	0.27
EP300-interacting inhibitor of differentiation 3 levels (EID3.8079.39.3)	rs77122638	T	C	0.3983	0.066	1.58489e-09	-0.0249	0.0833	0.7651
Ephrin type-A receptor 1 levels (EPHA1.3431.54.2)	rs41277428	A	G	-0.7721	0.0463	2.0893e-62	-0.0546	0.0456	0.2316
Ephrin type-B receptor 2 levels (EPHB2.8225.86.3)	rs78865058	A	G	-0.3628	0.0628	7.76247e-09	0.0269	0.0655	0.6817
Ephrin type-B receptor 2 levels (EPHB2.5077.28.3)	rs2043969	A	G	0.2416	0.0385	3.54813e-10	-0.0062	0.0389	0.8745
Ephrin type-B receptor 2 levels (EPHB2.8348.4.3)	rs28455953	A	G	0.4043	0.0455	6.30957e-19	-0.0039	0.0444	0.9303
Ephrin type-B receptor 3 levels (EPHB3.9220.7.3)	rs7159297	A	G	0.2327	0.0251	1.54882e-20	0.0081	0.0288	0.7779
Ephrin type-B receptor 6 levels (EPHB6.5078.82.3)	rs3114480	T	C	0.1951	0.0251	7.58578e-15	-0.0005	0.0262	0.984
Ephrin-A4 levels (EFNA4.2614.28.2)	rs78255607	T	C	-0.2404	0.0439	4.46684e-08	0.066	0.0495	0.1822
Ephrin-A5 levels (EFNA5.2615.60.2)	rs71358078	T	C	-0.4686	0.0851	3.63078e-08	-0.0494	0.0926	0.594
Ephrin-B1 levels (EFNB1.5746.37.3)	rs8068072	A	G	0.148	0.025	3.38844e-09	0.0034	0.03	0.9096
Epididymal secretory protein E1 levels (NPC2.6259.60.3)	rs2838879	T	C	0.1393	0.0253	3.63078e-08	-0.0041	0.0277	0.8813
Epididymal secretory protein E1 levels (NPC2.6259.60.3)	rs28547269	A	C	0.2865	0.0253	8.12831e-30	-0.0172	0.0275	0.5334
Epididymal secretory protein E1 levels (NPC2.6259.60.3)	rs7283000	T	C	0.1787	0.0258	4.16869e-12	0.0025	0.0281	0.9283
Epididymal-specific lipocalin-10 levels (LCN10.13007.66.3)	rs12972970	A	G	0.2069	0.0344	1.8197e-09	-0.0212	0.0383	0.5797
Epididymal-specific lipocalin-10 levels (LCN10.13007.66.3)	rs1329424	T	G	0.1515	0.0253	2.23872e-09	-0.029	0.0267	0.2783
Epididymis-specific alpha-mannosidase levels (MAN2B2.9251.28.3)	rs12972970	A	G	0.1884	0.0344	4.46684e-08	-0.0212	0.0383	0.5797
Epididymis-specific alpha-mannosidase levels (MAN2B2.9251.28.3)	rs28550656	A	G	0.3193	0.0242	8.12831e-40	-0.0456	0.0275	0.09791
Epiphycan levels (EPYC.9278.9.3)	rs17156193	A	G	0.1831	0.0312	4.16869e-09	0.0006	0.0348	0.9867
Epiphycan levels (EPYC.9278.9.3)	rs76263023	T	C	0.3107	0.0552	1.86209e-08	-0.0093	0.0661	0.8876
Epiregulin levels (EREG.4956.2.1)	rs11792848	A	G	-0.163	0.0287	1.34896e-08	0.0237	0.0305	0.4372
Epiregulin levels (EREG.4956.2.1)	rs1354034	T	C	-0.1548	0.0251	6.45654e-10	-0.0137	0.0256	0.5932
ER membrane protein complex subunit 1 levels (EMC1.11989.35.3)	rs6446960	T	C	0.1357	0.0248	4.46684e-08	-0.0172	0.0266	0.5172
ER membrane protein complex subunit 4 levels (EMC4.13516.46.3)	rs10410674	A	G	-0.2179	0.0249	2.23872e-18	0.0072	0.0286	0.801
ER membrane protein complex subunit 4 levels (EMC4.13516.46.3)	rs365135	T	C	0.43	0.0608	1.54882e-12	0.0898	0.0655	0.1706
ER membrane protein complex subunit 4 levels (EMC4.13516.46.3)	rs7254892	A	G	0.3909	0.0716	4.67735e-08	0.0158	0.076	0.8348
Erlin-1 levels (ERLIN1.8776.10.3)	rs241771	T	C	0.1381	0.0249	2.88403e-08	0.0019	0.0262	0.9407
ERO1-like protein alpha levels (ERO1L.7060.2.3)	rs1329424	T	G	0.1582	0.0253	4.2658e-10	-0.029	0.0267	0.2783
ERO1-like protein alpha levels (ERO1L.7060.2.3)	rs8068072	A	G	0.1426	0.0251	1.25893e-08	0.0034	0.03	0.9096
ERO1-like protein beta levels (ERO1LB.7994.41.3)	rs1254203	T	G	0.3172	0.0252	3.01995e-36	-0.0234	0.0291	0.422
ERO1-like protein beta levels (ERO1LB.7994.41.3)	rs7523897	A	C	-0.1835	0.0335	4.2658e-08	0.0417	0.0383	0.2763
Erythrocyte band 7 integral membrane protein levels (STOM.8261.51.3)	rs11710798	A	C	0.2904	0.0398	2.75423e-13	0.0101	0.0421	0.8115
Erythrocyte band 7 integral membrane protein levels (STOM.8261.51.3)	rs11721204	T	C	0.1564	0.0248	2.63027e-10	-0.04	0.0265	0.1315
Erythroid membrane-associated protein levels (ERMAP.8631.13.3)	rs2237582	A	G	-0.168	0.0274	9.12011e-10	-0.0269	0.0233	0.2482
Erythropoietin levels (EPO.5813.58.3)	rs9373124	T	C	-0.1495	0.0274	4.7863e-08	0.0276	0.0263	0.2927
Estrogen sulfotransferase levels (SULT1E1.9878.3.3)	rs12972970	A	G	-0.3157	0.0341	2.29087e-20	-0.0212	0.0383	0.5797
Estrogen sulfotransferase levels (SULT1E1.9878.3.3)	rs704	A	G	0.1414	0.0246	8.70964e-09	0.0107	0.0261	0.6808
Estrogen sulfotransferase levels (SULT1E1.9878.3.3)	rs78853075	T	C	0.2154	0.0392	3.98107e-08	0.0218	0.0429	0.6113
Estrogen sulfotransferase levels (SULT1E1.9878.3.3)	rs893522	A	C	-0.3815	0.0427	4.0738e-19	-0.0616	0.046	0.1801
Eukaryotic translation initiation factor 3 subunit G levels (EIF3G.11454.87.3)	rs6509817	A	G	-0.1343	0.0242	2.81838e-08	-0.0112	0.0265	0.6737
Eukaryotic translation initiation factor 4 gamma 3 levels (EIF4G3.13991.47.3)	rs704	A	G	0.1618	0.0245	4.2658e-11	0.0107	0.0261	0.6808
Exostosin-like 2 levels (EXTL2.6528.95.3)	rs8068072	A	G	0.1595	0.025	1.8197e-10	0.0034	0.03	0.9096
Extracellular sulfatase Sulf-2 levels (SULF2.8305.18.3)	rs56205943	A	G	-0.2306	0.0285	5.24807e-16	0.0203	0.0302	0.5027
Extracellular sulfatase Sulf-2 levels (SULF2.8305.18.3)	rs7259148	T	C	0.158	0.0254	4.7863e-10	-0.0295	0.0265	0.2655
Extracellular sulfatase Sulf-2 levels (SULF2.8305.18.3)	rs7627277	T	C	0.1752	0.0282	5.49541e-10	0.0064	0.0292	0.8267
F-box/LRR-repeat protein 4 levels (FBXL4.11416.23.3)	rs844200	A	G	-0.1368	0.0246	2.81838e-08	-0.0268	0.0264	0.3105
Fatty acid-binding protein, liver levels (FABP1.11516.7.3)	rs12994970	T	C	-0.1665	0.0248	1.94984e-11	0.0077	0.0263	0.7687
Fc receptor-like protein 1 levels (FCRL1.5728.60.3)	rs2785663	T	G	-0.1419	0.0252	1.90546e-08	0.031	0.0261	0.2352
Fc receptor-like protein 3 levels (FCRL3.4440.15.2)	rs3862834	T	C	0.1563	0.0282	2.88403e-08	-0.0283	0.0292	0.333
Fc receptor-like protein 3 levels (FCRL3.4440.15.2)	rs7520133	T	C	0.3978	0.0392	3.38844e-24	-0.0671	0.043	0.1188
Fc receptor-like protein 3 levels (FCRL3.4440.15.2)	rs9970909	T	C	0.2063	0.0263	4.0738e-15	-0.0287	0.03	0.3381
Fc receptor-like protein 4 levels (FCRL4.8973.23.3)	rs115423724	T	C	0.4804	0.0413	3.0903e-31	-0.1074	0.0544	0.04822
Fc receptor-like protein 4 levels (FCRL4.8973.23.3)	rs1807765	T	C	0.2489	0.0303	1.99526e-16	0.014	0.0362	0.6982
Fc receptor-like protein 4 levels (FCRL4.8973.23.3)	rs2777969	A	G	0.2298	0.0345	2.88403e-11	-0.0675	0.0393	0.08604
Fc receptor-like protein 4 levels (FCRL4.8973.23.3)	rs61800490	A	G	-0.1503	0.0265	1.41254e-08	-0.0036	0.0276	0.8961
Fc receptor-like protein 6 levels (FCRL6.6617.12.3)	rs2732516	T	C	-0.1467	0.0259	1.54882e-08	0.0607	0.0268	0.02331
Fc receptor-like protein 6 levels (FCRL6.6617.12.3)	rs6659704	A	G	0.6177	0.0307	5.7544e-90	0.0036	0.0346	0.9165
Ferritin levels (FTH1.FTL.3031.66.1)	rs115775278	T	C	-0.4914	0.0844	5.7544e-09	-0.1297	0.0755	0.08578
Ferritin levels (FTH1.FTL.3031.66.1)	rs12447325	A	G	0.1558	0.0254	9.33254e-10	-0.0171	0.0233	0.4623
Ferritin levels (FTH1.FTL.3031.66.1)	rs12708921	A	G	-0.224	0.0296	3.71535e-14	0.0214	0.0303	0.4797
Ferritin levels (FTH1.FTL.3031.66.1)	rs614877	T	C	-0.1604	0.0244	5.24807e-11	-0.0086	0.0263	0.7439
Fibroblast growth factor 19 levels (FGF19.2762.30.2)	rs516246	T	C	-0.1765	0.0243	4.0738e-13	0.0129	0.0263	0.6219
Fibroblast growth factor 7 levels (FGF7.14031.18.3)	rs1048975	T	G	-0.1387	0.0246	1.7378e-08	0.0451	0.0296	0.1274
Fibroblast growth factor 7 levels (FGF7.14031.18.3)	rs1442396	T	C	0.1792	0.0308	6.0256e-09	0.0319	0.0307	0.2987
Fibroblast growth factor 8 isoform B levels (FGF8.2443.10.4)	rs1061147	A	C	0.1396	0.0253	3.63078e-08	-0.0279	0.0266	0.2936
Fibroblast growth factor receptor 3 levels (FGFR3.13669.6.3)	rs71446763	A	G	0.2031	0.0358	1.34896e-08	-0.0156	0.0351	0.6573
Fibroblast growth factor receptor 3 levels (FGFR3.13669.6.3)	rs798722	A	G	-0.1536	0.0276	2.75423e-08	0.0221	0.0301	0.4631
Fibronectin type III domain-containing protein 5 levels (FNDC5.8041.5.3)	rs1552513	A	G	0.1421	0.0259	4.0738e-08	0.0142	0.0268	0.5963
Ficolin-1 levels (FCN1.3613.62.5)	rs10776914	T	C	0.5211	0.0262	5.49541e-88	0.0378	0.0277	0.1731
Ficolin-1 levels (FCN1.3613.62.5)	rs3128640	T	C	0.1713	0.0309	3.0903e-08	0.0611	0.0338	0.07085
Ficolin-2 levels (FCN2.3313.21.2)	rs3128570	A	G	-0.2436	0.0281	4.0738e-18	-0.0297	0.0287	0.3013
Ficolin-2 levels (FCN2.3313.21.2)	rs4448719	T	G	-0.1794	0.0328	4.36516e-08	-0.0278	0.0402	0.4885
Ficolin-2 levels (FCN2.3313.21.2)	rs7024491	A	G	0.171	0.0246	3.54813e-12	-0.0719	0.0275	0.008996
Filamin-A levels (FLNA.11124.9.3)	rs241771	T	C	-0.1567	0.0249	2.95121e-10	0.0019	0.0262	0.9407
Filamin-A levels (FLNA.11108.16.3)	rs1329424	T	G	0.1414	0.0254	2.45471e-08	-0.029	0.0267	0.2783
Filamin-A levels (FLNA.11108.16.3)	rs614877	T	C	-0.1493	0.0245	1.02329e-09	-0.0086	0.0263	0.7439
Follistatin-related protein 1 levels (FSTL1.13112.179.3)	rs1733296	T	C	0.1518	0.0276	3.98107e-08	-0.0262	0.0326	0.4223
Follistatin-related protein 4 levels (FSTL4.9350.3.3)	rs10065529	T	G	0.1738	0.0305	1.25893e-08	-0.0175	0.028	0.5328
Forkhead box protein L2 levels (FOXL2.11375.49.3)	rs690555	A	G	0.1452	0.0266	4.89779e-08	-0.005	0.0278	0.8564
Four-jointed box protein 1 levels (FJX1.7921.65.3)	rs262445	A	G	-0.1555	0.0265	4.36516e-09	0.0026	0.0263	0.922
Four-jointed box protein 1 levels (FJX1.7921.65.3)	rs4970834	T	C	-0.2284	0.0321	1.09648e-12	-0.0134	0.0301	0.656
Fractalkine levels (CX3CL1.2827.23.2)	rs170365	T	C	0.2382	0.0433	3.89045e-08	-0.0609	0.0467	0.1919
Fumarylacetoacetase levels (FAH.11424.4.3)	rs141556216	A	G	0.6276	0.1049	2.18776e-09	0.2594	0.1235	0.03572
Furin levels (FURIN.6276.16.3)	rs2288911	T	G	-0.2041	0.0247	1.34896e-16	0.0132	0.0276	0.6324
Furin levels (FURIN.6276.16.3)	rs34514034	A	G	0.164	0.0287	1.14815e-08	0.0021	0.0275	0.9386
Furin levels (FURIN.6276.16.3)	rs439401	T	C	-0.1405	0.0252	2.51189e-08	-0.0062	0.0255	0.8084
Galactoside 3(4)-L-fucosyltransferase levels (FUT3.4548.4.2)	rs11878862	A	G	0.2435	0.0373	6.91831e-11	0.0557	0.0413	0.1779
Galactoside 3(4)-L-fucosyltransferase levels (FUT3.4548.4.2)	rs516246	T	C	-0.1975	0.0243	4.2658e-16	0.0129	0.0263	0.6219
Galactosylgalactosylxylosylprotein 3-beta-glucuronosyltransferase 3 levels (B3GAT3.6897.38.3)	rs11231150	A	G	0.316	0.0252	3.80189e-36	0.0267	0.029	0.3568
Galactosylgalactosylxylosylprotein 3-beta-glucuronosyltransferase 3 levels (B3GAT3.6897.38.3)	rs2300429	A	G	0.1712	0.0309	2.88403e-08	0.0421	0.0311	0.1759
Galanin peptides levels (GAL.13389.8.3)	rs1894691	A	G	-0.2872	0.0522	3.71535e-08	0.1373	0.0557	0.01377
Galanin peptides levels (GAL.13389.8.3)	rs6028	T	C	0.1657	0.0267	5.7544e-10	-0.0393	0.0234	0.09251
Galanin peptides levels (GAL.13389.8.3)	rs965787	A	G	-0.1616	0.0278	6.30957e-09	0.02	0.0295	0.498
Galanin-like peptide levels (GALP.9398.30.3)	rs34041051	T	C	0.1617	0.0274	3.63078e-09	0.008	0.0292	0.7848
Galanin-like peptide levels (GALP.9398.30.3)	rs614877	T	C	0.141	0.0245	8.31764e-09	-0.0086	0.0263	0.7439
Galectin-4 levels (LGALS4.2982.82.2)	rs7251903	A	G	-0.136	0.0246	3.0903e-08	-0.0214	0.0241	0.3733
Galectin-7 levels (LGALS7.9196.8.3)	rs2393969	A	C	-0.1392	0.0251	3.01995e-08	0.0374	0.026	0.1512
Galectin-7 levels (LGALS7.9196.8.3)	rs57942103	A	C	0.1622	0.0289	2.0893e-08	0.0436	0.0267	0.1018
Galectin-9 levels (LGALS9.9197.4.3)	rs12034435	T	C	-0.1905	0.0332	9.12011e-09	0.0188	0.0367	0.6078
Galectin-9 levels (LGALS9.9197.4.3)	rs9303666	T	C	0.1798	0.0325	3.16228e-08	0.0057	0.0375	0.8795
Gamma-aminobutyric acid receptor-associated protein-like 1 levels (GABARAPL1.12661.44.3)	rs6509817	A	G	-0.1371	0.0242	1.44544e-08	-0.0112	0.0265	0.6737
Gamma-aminobutyric acid type B receptor subunit 2 levels (GABBR2.13948.50.3)	rs12534274	A	G	0.1621	0.028	7.24436e-09	-0.0225	0.0251	0.3703
Gamma-aminobutyric acid type B receptor subunit 2 levels (GABBR2.13948.50.3)	rs7159297	A	G	0.1793	0.0252	1.09648e-12	0.0081	0.0288	0.7779
Gamma-glutamyl hydrolase levels (GGH.9370.69.3)	rs10128996	A	G	0.1449	0.0254	1.20226e-08	-0.0031	0.0269	0.9086
Gamma-glutamyl hydrolase levels (GGH.9370.69.3)	rs11785601	T	C	-0.2084	0.032	7.76247e-11	0.0047	0.038	0.9013
Gamma-glutamyl hydrolase levels (GGH.9370.69.3)	rs144846891	T	C	0.5998	0.0923	8.12831e-11	-0.0174	0.116	0.8806
Gamma-interferon-inducible protein 16 levels (IFI16.12893.159.3)	rs12071289	T	C	0.2587	0.0378	7.4131e-12	-0.0182	0.0412	0.6576
Gamma-interferon-inducible protein 16 levels (IFI16.12893.159.3)	rs6509817	A	G	-0.1479	0.0242	9.54993e-10	-0.0112	0.0265	0.6737
Gap junction alpha-1 protein levels (GJA1.9937.7.3)	rs158100	A	G	0.1499	0.0274	4.46684e-08	-0.0289	0.0279	0.2998
Gap junction alpha-1 protein levels (GJA1.9937.7.3)	rs7618915	A	G	0.1456	0.0262	2.81838e-08	0.0229	0.0283	0.4181
Gastrin-releasing peptide levels (GRP.8339.72.3)	rs753155	T	C	0.2326	0.0424	4.2658e-08	0.0472	0.0361	0.1914
Gastrin-releasing peptide levels (GRP.8400.74.3)	rs241771	T	C	0.1517	0.0248	1.02329e-09	0.0019	0.0262	0.9407
Gastrin-releasing peptide levels (GRP.8400.74.3)	rs9879333	A	G	0.1866	0.0283	4.36516e-11	0.0035	0.0274	0.8996
GDH/6PGL endoplasmic bifunctional protein levels (H6PD.7161.25.3)	rs112857363	T	C	-0.4459	0.0773	7.94328e-09	-0.0163	0.0927	0.8601
GDH/6PGL endoplasmic bifunctional protein levels (H6PD.7161.25.3)	rs12758265	A	G	-0.349	0.03	2.81838e-31	-0.0063	0.0342	0.8543
GDH/6PGL endoplasmic bifunctional protein levels (H6PD.7161.25.3)	rs60836751	A	G	0.4223	0.0641	4.46684e-11	-0.0577	0.0586	0.3249
GDH/6PGL endoplasmic bifunctional protein levels (H6PD.7161.25.3)	rs918873	T	G	-0.1683	0.0253	3.16228e-11	-0.0249	0.0247	0.3131
GDNF family receptor alpha-1 levels (GFRA1.3314.74.2)	rs2577380	T	C	0.1708	0.0298	1.02329e-08	0.0103	0.0303	0.733
GDNF family receptor alpha-1 levels (GFRA1.3314.74.2)	rs7907314	A	G	-0.1645	0.025	4.89779e-11	0.0891	0.0268	0.0008728
GDNF family receptor alpha-2 levels (GFRA2.2515.14.3)	rs13261954	T	C	0.162	0.0267	1.34896e-09	0.0184	0.0303	0.5434
GDNF family receptor alpha-2 levels (GFRA2.2515.14.3)	rs17427894	T	C	-0.2999	0.0469	1.62181e-10	0.0263	0.0431	0.5418
GDNF family receptor alpha-like levels (GFRAL.6920.1.3)	rs1948779	A	C	-0.1896	0.0334	1.34896e-08	0.0136	0.0314	0.6646
GDNF family receptor alpha-like levels (GFRAL.6920.1.3)	rs4712108	T	G	-0.2539	0.0453	2.13796e-08	-0.028	0.0499	0.575
GDNF family receptor alpha-like levels (GFRAL.6920.1.3)	rs7470777	A	G	-0.3312	0.05	3.38844e-11	0.0527	0.0448	0.2389
GDP-fucose protein O-fucosyltransferase 1 levels (POFUT1.5634.39.3)	rs11699036	T	G	-0.4844	0.0817	3.0903e-09	-0.0009	0.0899	0.9922
GDP-fucose protein O-fucosyltransferase 2 levels (POFUT2.6042.52.3)	rs10982474	T	C	0.2697	0.0356	3.71535e-14	-0.0025	0.0318	0.9386
GDP-fucose protein O-fucosyltransferase 2 levels (POFUT2.6042.52.3)	rs1411456	A	G	0.1907	0.0274	3.16228e-12	0.006	0.0298	0.8401
GDP-fucose protein O-fucosyltransferase 2 levels (POFUT2.6042.52.3)	rs61434202	A	C	0.1408	0.0258	4.7863e-08	0.0138	0.0273	0.6139
Glia-derived nexin levels (SERPINE2.3217.74.2)	rs4734879	A	G	0.1546	0.028	3.23594e-08	0.0067	0.0301	0.8242
Glia-derived nexin levels (SERPINE2.3217.74.2)	rs7583799	A	G	0.2162	0.0308	2.18776e-12	0.0313	0.0334	0.3487
Glia-derived nexin levels (SERPINE2.3217.74.2)	rs76338368	A	G	-0.2499	0.031	7.94328e-16	0.008	0.0297	0.7877
Glucagon levels (GCG.4891.50.1)	rs2731672	T	C	0.1849	0.0285	8.70964e-11	0.0409	0.0278	0.1412
Glucagon levels (GCG.4891.50.1)	rs62350518	T	C	0.1894	0.0344	3.46737e-08	0.0398	0.031	0.1987
Glucokinase levels (GCK.12960.9.3)	rs1329424	T	G	0.1834	0.0253	3.98107e-13	-0.029	0.0267	0.2783
Glucosidase 2 subunit beta levels (PRKCSH.5687.5.3)	rs2731672	T	C	-0.2534	0.0283	3.71535e-19	0.0409	0.0278	0.1412
Glucosidase 2 subunit beta levels (PRKCSH.5687.5.3)	rs7661323	T	G	-0.1455	0.0248	4.67735e-09	-0.0104	0.0231	0.6519
Glucoside xylosyltransferase 1 levels (GXYLT1.8229.1.3)	rs10860818	A	G	0.2236	0.0288	8.31764e-15	0.0223	0.0266	0.4018
Glucoside xylosyltransferase 1 levels (GXYLT1.8229.1.3)	rs117502457	T	C	0.394	0.0682	7.4131e-09	0.105	0.0712	0.1402
Glucoside xylosyltransferase 1 levels (GXYLT1.8229.1.3)	rs56143951	A	C	-0.2137	0.0374	1.07152e-08	-0.072	0.0361	0.04618
Glucoside xylosyltransferase 1 levels (GXYLT1.8229.1.3)	rs7137236	T	C	-0.2876	0.0245	9.33254e-32	0.0138	0.0288	0.6316
Glutamate carboxypeptidase 2 levels (FOLH1.3218.8.2)	rs1329424	T	G	0.1567	0.0253	6.0256e-10	-0.029	0.0267	0.2783
Glutamate receptor ionotropic, delta-2 levels (GRID2.12758.47.3)	rs2474436	A	G	-0.217	0.0263	1.7378e-16	-0.0042	0.0298	0.8868
Glutamate receptor ionotropic, delta-2 levels (GRID2.12758.47.3)	rs8105198	A	G	0.1774	0.0323	3.89045e-08	-0.0251	0.0356	0.4797
Glutaminyl-peptide cyclotransferase-like protein levels (QPCTL.8866.53.3)	rs4802262	T	C	-0.1602	0.0289	3.01995e-08	-0.0477	0.0309	0.1224
Glutaredoxin-like protein C5orf63 levels (C5orf63.13378.80.3)	rs614877	T	C	0.1378	0.0245	1.77828e-08	-0.0086	0.0263	0.7439
Glutathione S-transferase A1 levels (GSTA1.12446.49.3)	rs9474312	T	C	0.142	0.0253	2.0893e-08	-0.028	0.0293	0.339
Glutathione S-transferase A4 levels (GSTA4.14645.253.3)	rs241771	T	C	0.1591	0.0249	1.54882e-10	0.0019	0.0262	0.9407
Glutathione S-transferase Mu 1 levels (GSTM1.7239.9.3)	rs115929572	A	G	0.2572	0.0458	1.94984e-08	-0.0461	0.0519	0.3749
Glutathione S-transferase Mu 1 levels (GSTM1.7239.9.3)	rs12972970	A	G	0.2337	0.0343	1e-11	-0.0212	0.0383	0.5797
Glutathione S-transferase omega-1 levels (GSTO1.12436.84.3)	rs111589127	T	C	-0.607	0.0668	1.04713e-19	-0.0809	0.0877	0.3563
Glutathione S-transferase omega-1 levels (GSTO1.12436.84.3)	rs141731775	A	G	0.5477	0.0987	2.88403e-08	0.131	0.1025	0.2013
Glutathione S-transferase omega-1 levels (GSTO1.12436.84.3)	rs35989649	A	G	-0.6826	0.0923	1.38038e-13	0.0985	0.1119	0.3784
Glutathione S-transferase omega-1 levels (GSTO1.12436.84.3)	rs7899115	T	C	0.3471	0.0621	2.29087e-08	0.0733	0.0553	0.1855
Glutathione S-transferase omega-1 levels (GSTO1.12436.84.3)	rs7914871	A	G	0.2578	0.0443	5.62341e-09	-0.0594	0.053	0.262
Glutathione S-transferase P levels (GSTP1.4911.49.2)	rs7259148	T	C	0.2911	0.025	2.51189e-31	-0.0295	0.0265	0.2655
Glutathione S-transferase P levels (GSTP1.4911.49.2)	rs7938563	A	G	0.1355	0.0248	4.57088e-08	-0.0086	0.0277	0.7564
Glutathione S-transferase P levels (GSTP1.13576.15.3)	rs12405457	A	G	-0.1691	0.03	1.77828e-08	-0.0349	0.0314	0.2653
Glutathione S-transferase theta-2B levels (GSTT2B.11273.176.3)	rs1007888	T	C	-0.1414	0.0249	1.31826e-08	-0.0015	0.0241	0.9512
Glycerol-3-phosphate dehydrogenase 1-like protein levels (GPD1L.12420.10.3)	rs3753394	T	C	-0.1513	0.0275	3.63078e-08	-0.0263	0.0266	0.322
Glycerol-3-phosphate dehydrogenase 1-like protein levels (GPD1L.12420.10.3)	rs8068072	A	G	0.1504	0.025	1.90546e-09	0.0034	0.03	0.9096
[truncated: 2,147 more rows]
